# Supplementary material for: Microbial Community Restructuring and Functional Response in Giant Duckweed (Spirodela polyrhiza) Fronds Driven by Cadmium Stress
Source: Microorganisms. 2025 Oct 22;13(11):2423. doi: 10.3390/microorganisms13112423 (PMC12654340; doi:10.3390/microorganisms13112423)
Supplement: Supplementary file 1 [file microorganisms-13-02423-s001.zip]

Archive with 2 entries (2 files):
- TableS1_Microbial diversity indices of giant duckweed (Spirodela polyrhiza) fronds.xlsx
- TableS2_ASV table for giant duckweed (Spirodela polyrhiza) fronds with taxonomy.xlsx
