# Supplementary material for: Microbial Community Restructuring and Functional Response in Giant Duckweed (Spirodela polyrhiza) Fronds Driven by Cadmium Stress
Source: Microorganisms. 2025 Oct 22;13(11):2423. doi: 10.3390/microorganisms13112423 (PMC12654340; doi:10.3390/microorganisms13112423)
Supplement: Supplementary file 1 [file microorganisms-13-02423-s001.zip › TableS1_Microbial diversity indices of giant duckweed (Spirodela polyrhiza) fronds.xlsx]

## Sheet: Supplementary Table S1
Groups	Observed species	Chao1	ACE	Shannon	Simpson	Goods coverage
CK1	337	338.452	340.004	3.84805	0.801074	0.999836
CK2	585	587.155	590.457	3.13355	0.536836	0.999705
CK3	621	625.081	628.17	3.46357	0.582268	0.999623
Cd101	357	357.094	357.846	3.50808	0.739316	0.999951
Cd102	285	285	285	3.68803	0.761737	1
Cd102	326	326.875	328.194	3.0207	0.609511	0.999869
Cd11	366	366.37	367.305	4.56632	0.876955	0.999918
Cd12	555	556.479	559.939	3.0267	0.536501	0.999754
Cd13	344	344.682	345.489	4.10127	0.832101	0.999902
