# Supplementary material for: Microbial Community Restructuring and Functional Response in Giant Duckweed (Spirodela polyrhiza) Fronds Driven by Cadmium Stress
Source: Microorganisms. 2025 Oct 22;13(11):2423. doi: 10.3390/microorganisms13112423 (PMC12654340; doi:10.3390/microorganisms13112423)
Supplement: Supplementary file 1 [file microorganisms-13-02423-s001.zip › TableS2_ASV table for giant duckweed (Spirodela polyrhiza) fronds with taxonomy.xlsx]

## Sheet: Supplementary Table S2
ASV ID	Cd101	Cd102	Cd103	Cd11	Cd12	Cd13	CK1	CK2	CK3	Taxonomy
c490ab50bb74db9e5aea1ca58ca99d91	0	0	0	0	0	0	0	6	0	d__Bacteria;p__Armatimonadota;c__Armatimonadia;o__Armatimonadales;f__Armatimonadaceae;g__Armatimonas;s__Armatimonas_rosea
4cd2ae8e29cd3705f0e78b679a817825	0	0	0	0	3	0	0	0	0	d__Bacteria;p__Armatimonadota;c__Armatimonadia;o__Armatimonadales;f__Armatimonadaceae;g__Armatimonas;s__Armatimonas_rosea
904bc8c39040050f288156193c0e6da9	0	0	0	0	0	0	0	16	12	d__Bacteria;p__Armatimonadota;c__Armatimonadia;o__Armatimonadales;f__Armatimonadaceae;g__Armatimonas;s__Armatimonas_rosea
88813c4a5c1f063eb9ef97f379594214	0	0	0	0	16	0	0	22	20	d__Bacteria;p__Armatimonadota;c__Armatimonadia;o__Armatimonadales;f__Armatimonadaceae;g__Armatimonas;s__Armatimonas_rosea
5b9ea548349d98af4b4024e31fe25e24	0	0	0	2	0	0	0	0	0	d__Bacteria;p__Planctomycetota;c__Phycisphaerae;o__Tepidisphaerales;f__Tepidisphaeraceae;g__Tepidisphaera;s__Tepidisphaera_unclassified
24201c336e5f0644a9f91cfb04795848	0	0	0	6	0	0	2	2	7	d__Bacteria;p__Planctomycetota;c__Phycisphaerae;o__Phycisphaerales;f__Phycisphaeraceae;g__SM1A02;s__SM1A02_unclassified
ea3e0f7b62d07e4f3a463b2ddda8f6b3	0	0	2	0	0	0	0	0	0	d__Bacteria;p__Planctomycetota;c__Phycisphaerae;o__Phycisphaerales;f__Phycisphaeraceae;g__SM1A02;s__SM1A02_unclassified
3228d35c43eeebd6bcdc3c44d2ea8065	0	0	0	0	0	2	0	3	0	d__Bacteria;p__Planctomycetota;c__Phycisphaerae;o__Phycisphaerales;f__Phycisphaeraceae;g__SM1A02;s__SM1A02_unclassified
1730de28c4b436dd275691c980bc9952	0	0	0	8	6	4	0	9	10	d__Bacteria;p__Bacteroidota;c__Bacteroidia;o__Sphingobacteriales;f__env.OPS_17;g__env.OPS_17_unclassified;s__env.OPS_17_unclassified
6d71cce538a13b167b91c1662eef2c83	0	0	0	0	6	0	0	0	9	d__Bacteria;p__Bacteroidota;c__Bacteroidia;o__Sphingobacteriales;f__env.OPS_17;g__env.OPS_17_unclassified;s__env.OPS_17_unclassified
930a8ce92e71c153c060dc24658e48c3	0	4	0	0	0	0	0	0	0	d__Bacteria;p__Bacteroidota;c__Bacteroidia;o__Sphingobacteriales;f__env.OPS_17;g__env.OPS_17_unclassified;s__env.OPS_17_unclassified
c322302d76d8317c9add00459136aeb9	0	0	0	0	0	0	0	3	0	d__Bacteria;p__Bacteroidota;c__Bacteroidia;o__Sphingobacteriales;f__env.OPS_17;g__env.OPS_17_unclassified;s__env.OPS_17_unclassified
75319cb4944fb11b938f5297fb69a325	0	0	4	0	0	0	0	0	0	d__Bacteria;p__Bacteroidota;c__Bacteroidia;o__Sphingobacteriales;f__env.OPS_17;g__env.OPS_17_unclassified;s__env.OPS_17_unclassified
3c8775cf29152de3c4550b98570cc4e6	0	0	0	0	0	0	0	0	3	d__Bacteria;p__Bacteroidota;c__Bacteroidia;o__Sphingobacteriales;f__env.OPS_17;g__env.OPS_17_unclassified;s__env.OPS_17_unclassified
b88da63e12b297f21e7777cce8a8ef3b	0	0	0	0	5	0	0	6	24	d__Bacteria;p__Bacteroidota;c__Bacteroidia;o__Sphingobacteriales;f__env.OPS_17;g__env.OPS_17_unclassified;s__env.OPS_17_unclassified
9b7c1141516845f3de79abffb0d60f6f	0	0	0	0	11	0	0	17	9	d__Bacteria;p__Bacteroidota;c__Bacteroidia;o__Sphingobacteriales;f__env.OPS_17;g__env.OPS_17_unclassified;s__env.OPS_17_unclassified
13c9abe43430418af42aae9503ff6796	0	0	0	0	11	0	0	5	2	d__Bacteria;p__Bacteroidota;c__Bacteroidia;o__Chitinophagales;f__Chitinophagaceae;g__Parasediminibacterium;s__Parasediminibacterium_unclassified
38e7b3ee1d1323917ec8e58b8ad51bc5	0	0	0	2	24	0	0	27	22	d__Bacteria;p__Bacteroidota;c__Bacteroidia;o__Chitinophagales;f__Chitinophagaceae;g__Sediminibacterium;s__Sediminibacterium_unclassified
ba391ea1b956767b664b54daf512fe5b	4	0	2	0	14	0	0	11	9	d__Bacteria;p__Bacteroidota;c__Bacteroidia;o__Chitinophagales;f__Chitinophagales_unclassified;g__Chitinophagales_unclassified;s__Chitinophagales_unclassified
24ab3af56f9a6911fe679085da7f5016	2	0	0	0	0	0	0	0	0	d__Bacteria;p__Proteobacteria;c__Alphaproteobacteria;o__Micavibrionales;f__Micavibrionaceae;g__Micavibrionaceae_unclassified;s__Micavibrionaceae_unclassified
1afc40293a5fe62d119386a5b59797e1	0	0	0	0	0	0	0	2	0	d__Bacteria;p__Proteobacteria;c__Alphaproteobacteria;o__Alphaproteobacteria_unclassified;f__Alphaproteobacteria_unclassified;g__Alphaproteobacteria_unclassified;s__Alphaproteobacteria_unclassified
fab8e568ebc4ff4cf9800fe77c51ad9e	0	0	0	0	9	0	0	3	4	d__Bacteria;p__Bacteroidota;c__Bacteroidota_unclassified;o__Bacteroidota_unclassified;f__Bacteroidota_unclassified;g__Bacteroidota_unclassified;s__Bacteroidota_unclassified
d254db5a849210b479c5ff64d28365fc	0	2	3	0	0	0	2	2	4	d__Bacteria;p__Bacteroidota;c__Bacteroidia;o__Chitinophagales;f__Saprospiraceae;g__Saprospiraceae_unclassified;s__Saprospiraceae_unclassified
97d169191b1bd836d5a718aaba98bd2d	0	0	0	0	33	0	0	0	0	d__Bacteria;p__Bacteroidota;c__Bacteroidia;o__Sphingobacteriales;f__env.OPS_17;g__env.OPS_17_unclassified;s__env.OPS_17_unclassified
538cf88982918654c67435242010b308	0	0	0	0	0	0	0	7	0	d__Bacteria;p__Bacteroidota;c__Bacteroidia;o__Chitinophagales;f__Saprospiraceae;g__Saprospiraceae_unclassified;s__Saprospiraceae_unclassified
647ad25331953511ea8b653739a632e9	0	0	0	0	0	0	0	4	0	d__Bacteria;p__Proteobacteria;c__Betaproteobacteria;o__Burkholderiales;f__Burkholderiales_unclassified;g__Burkholderiales_unclassified;s__Burkholderiales_unclassified
d7194aebbbdddbbfe5b5fa41103f943e	0	0	0	0	2	0	0	0	0	d__Bacteria;p__Bacteroidota;c__Bacteroidia;o__Sphingobacteriales;f__NS11-12_marine_group;g__NS11-12_marine_group_unclassified;s__NS11-12_marine_group_unclassified
22c0b78ff51cbb83f74de54731401f2d	0	0	0	0	0	0	0	0	3	d__unclassified;p__unclassified;c__unclassified;o__unclassified;f__unclassified;g__unclassified;s__unclassified
fa7aab827e1cb0df68ad0e25c5ad5923	0	0	6	0	285	0	0	252	287	d__Bacteria;p__Bacteroidota;c__Bacteroidia;o__Chitinophagales;f__Saprospiraceae;g__Saprospiraceae_unclassified;s__Saprospiraceae_unclassified
fd69a89654b502b5550910bf82fc5e76	0	0	0	0	4	0	0	0	0	d__Bacteria;p__Bacteroidota;c__Kapabacteria;o__Kapabacteriales;f__Kapabacteriales_unclassified;g__Kapabacteriales_unclassified;s__Kapabacteriales_unclassified
18c5a08b9b34370dfa28aba8f5259ba2	0	0	0	0	0	0	0	4	0	d__Bacteria;p__Proteobacteria;c__Alphaproteobacteria;o__Rickettsiales;f__Mitochondria;g__Mitochondria_unclassified;s__Mitochondria_unclassified
86b6a19aa3e806b2a1ca71d57fb40d26	0	0	0	0	2	0	0	0	0	d__unclassified;p__unclassified;c__unclassified;o__unclassified;f__unclassified;g__unclassified;s__unclassified
2898ca709832b16af958ef995025d784	0	0	0	0	2	0	0	0	0	d__Bacteria;p__Bacteroidota;c__Bacteroidia;o__Chitinophagales;f__Saprospiraceae;g__Candidatus_Aquirestis;s__Candidatus_Aquirestis_unclassified
7e4e9ba7d7e00b25306e220617b1cc4b	0	0	0	0	0	0	0	4	0	d__Bacteria;p__Bacteroidota;c__Bacteroidia;o__Chitinophagales;f__Saprospiraceae;g__Haliscomenobacter;s__Haliscomenobacter_unclassified
5233de004f4de51a51d0a0bdf3ab9e6a	2	0	0	0	6	0	0	0	3	d__Bacteria;p__Bacteroidota;c__Bacteroidia;o__Chitinophagales;f__Saprospiraceae;g__Haliscomenobacter;s__Haliscomenobacter_unclassified
0e6b1129a4b4c7b2d91cffe04e4f6284	0	0	0	0	0	0	0	0	3	d__Bacteria;p__Bacteroidota;c__Bacteroidia;o__Chitinophagales;f__Chitinophagaceae;g__Ferruginibacter;s__Ferruginibacter_unclassified
d4819c5ce9ee51dd5d1fd4c11d643942	0	0	0	0	2	0	0	0	0	d__Bacteria;p__Bacteroidota;c__Bacteroidia;o__Chitinophagales;f__Chitinophagaceae;g__Ferruginibacter;s__Ferruginibacter_unclassified
15fe56e215702e78903cf868bdbcd08d	0	5	3	0	3	0	0	7	6	d__Bacteria;p__Bacteroidota;c__Bacteroidia;o__Chitinophagales;f__Chitinophagaceae;g__Terrimonas;s__Terrimonas_unclassified
552b4485d0d6391d22a815b0a484d6c5	3	0	0	0	5	0	0	6	5	d__Bacteria;p__Bacteroidota;c__Bacteroidia;o__Chitinophagales;f__Chitinophagaceae;g__Ferruginibacter;s__Ferruginibacter_unclassified
33c61df7105eb4165af591609847c24a	0	0	0	0	0	0	0	0	3	d__Bacteria;p__Bacteroidota;c__Bacteroidia;o__Chitinophagales;f__Chitinophagaceae;g__Sediminibacterium;s__Sediminibacterium_unclassified
e2088aebfd720d2eab2a061c085d22e8	6	0	0	0	0	0	0	0	0	d__Bacteria;p__Bacteroidota;c__Bacteroidia;o__Chitinophagales;f__Chitinophagaceae;g__Sediminibacterium;s__Sediminibacterium_unclassified
5e74c5afc8b57bd3d3c5fba83599ce7c	0	0	2	0	14	0	0	4	14	d__Bacteria;p__Bacteroidota;c__Bacteroidia;o__Chitinophagales;f__Chitinophagaceae;g__Sediminibacterium;s__Sediminibacterium_unclassified
fbe037eecb5daeb52c1e68bc7aa11c0e	0	0	0	0	22	0	0	19	19	d__Bacteria;p__Bacteroidota;c__Bacteroidia;o__Sphingobacteriales;f__Sphingobacteriaceae;g__Solitalea;s__Solitalea_unclassified
42dadc5c4b3c3813310f9d79cbc49724	0	0	0	0	0	0	0	0	9	d__Bacteria;p__Bacteroidota;c__Bacteroidia;o__Chitinophagales;f__Chitinophagaceae;g__Lacibacter;s__Lacibacter_unclassified
2e529933be725f0ac2132e77d53fed21	0	0	0	0	17	0	0	27	30	d__Bacteria;p__Bacteroidota;c__Chitinophagia;o__Chitinophagales;f__Chitinophagaceae;g__Chitinophagaceae_unclassified;s__Chitinophagaceae_unclassified
06e4732947a7ece2200d0e33d0a63a76	5	0	0	6	30	5	0	24	40	d__Bacteria;p__Bacteroidota;c__Chitinophagia;o__Chitinophagales;f__Chitinophagaceae;g__Chitinophagaceae_unclassified;s__Chitinophagaceae_unclassified
0c3da065473ec1953ab2a5eea6436a22	3	0	0	0	0	0	0	0	0	d__Bacteria;p__Bacteroidota;c__Bacteroidia;o__Chitinophagales;f__Chitinophagales_unclassified;g__Chitinophagales_unclassified;s__Chitinophagales_unclassified
fe7d7167cd115786d899dd83550e0155	11	14	7	29	40	27	8	18	29	d__Bacteria;p__Bacteroidota;c__Bacteroidia;o__Chitinophagales;f__Chitinophagaceae;g__Aurantisolimonas;s__Aurantisolimonas_unclassified
37a293ba0684a79aca105bdde490ba72	0	0	0	0	0	0	0	2	0	d__Bacteria;p__Bacteroidota;c__Bacteroidia;o__Sphingobacteriales;f__env.OPS_17;g__env.OPS_17_unclassified;s__env.OPS_17_unclassified
418f18d233030468ca649198530e1e9e	0	0	0	0	2	0	0	0	0	d__Bacteria;p__Bacteroidota;c__Bacteroidia;o__Sphingobacteriales;f__env.OPS_17;g__env.OPS_17_unclassified;s__env.OPS_17_unclassified
ebee7fdbe18102ff0eb1077a1d73f651	0	0	0	2	0	0	0	2	0	d__Bacteria;p__Planctomycetota;c__Phycisphaerae;o__Tepidisphaerales;f__Tepidisphaeraceae;g__Tepidisphaeraceae_unclassified;s__Tepidisphaeraceae_unclassified
9d430e08097907091acc9f8453d5887c	0	2	0	0	0	0	0	0	0	d__Bacteria;p__Planctomycetota;c__Phycisphaerae;o__Tepidisphaerales;f__Tepidisphaeraceae;g__Tepidisphaeraceae_unclassified;s__Tepidisphaeraceae_unclassified
3039e6344edda302fabeb8d1b8af97d9	0	0	0	4	0	0	0	0	0	d__Bacteria;p__Bdellovibrionota;c__Bdellovibrionia;o__Bdellovibrionales;f__Bdellovibrionaceae;g__Bdellovibrio;s__Bdellovibrio_unclassified
b9ef185cc45bb821a7147c96c31d4929	0	0	0	0	0	0	0	4	3	d__Bacteria;p__Bdellovibrionota;c__Bdellovibrionia;o__Bdellovibrionales;f__Bdellovibrionaceae;g__Bdellovibrio;s__Bdellovibrio_unclassified
2a34f9c627c6b89bde924f58f0298104	0	0	0	0	0	0	0	0	2	d__Bacteria;p__Bdellovibrionota;c__Bdellovibrionia;o__Bdellovibrionales;f__Bdellovibrionaceae;g__Bdellovibrio;s__Bdellovibrio_unclassified
b043ee74062f2112393f2e4f4df21698	0	0	0	0	4	0	0	2	0	d__Bacteria;p__Bdellovibrionota;c__Bdellovibrionia;o__Bdellovibrionales;f__Bdellovibrionaceae;g__Bdellovibrio;s__Bdellovibrio_unclassified
f2d1e0bdaefe5bd2961572acc25f0cba	0	0	0	0	0	0	3	3	0	d__Bacteria;p__Bdellovibrionota;c__Bdellovibrionia;o__Bdellovibrionales;f__Bdellovibrionaceae;g__Bdellovibrio;s__Bdellovibrio_unclassified
9174c51a7b03512bf9222a1fd88c1b1c	0	0	0	0	0	0	3	0	0	d__Bacteria;p__Bdellovibrionota;c__Bdellovibrionia;o__Bdellovibrionales;f__Bdellovibrionaceae;g__Bdellovibrio;s__Bdellovibrio_unclassified
f8d42ffdd4ff8d6ed509e4df1cdac704	0	0	0	3	0	0	0	0	0	d__Bacteria;p__Bdellovibrionota;c__Bdellovibrionia;o__Bdellovibrionales;f__Bdellovibrionaceae;g__Bdellovibrio;s__Bdellovibrio_unclassified
c70c8798a8f4744c43e2c3dd77aaedcc	0	0	0	0	9	0	0	0	10	d__Bacteria;p__Bdellovibrionota;c__Bdellovibrionia;o__Bacteriovoracales;f__Bacteriovoracaceae;g__Peredibacter;s__Peredibacter_unclassified
6743cb51acd299bbeded800931037b85	0	0	0	0	11	0	0	0	0	d__Bacteria;p__Bdellovibrionota;c__Bdellovibrionia;o__Bacteriovoracales;f__Bacteriovoracaceae;g__Peredibacter;s__Peredibacter_unclassified
9efac4b7506fc25096c34524e91d0edb	0	0	0	0	0	0	0	2	0	d__Bacteria;p__Bdellovibrionota;c__Bdellovibrionia;o__Bdellovibrionales;f__Bdellovibrionaceae;g__Bdellovibrio;s__Bdellovibrio_unclassified
442f8ed0f1e01600a16e36786f739e67	0	0	0	0	3	0	0	2	0	d__Bacteria;p__Campylobacterota;c__Campylobacteria;o__Campylobacterales;f__Campylobacteraceae;g__Campylobacter;s__Campylobacter_unclassified
a2ce31d4cf96c2fe3f443de9433ac3c6	10	10	0	0	0	0	0	0	4	d__Bacteria;p__Campylobacterota;c__Campylobacteria;o__Campylobacterales;f__Campylobacteraceae;g__Campylobacter;s__Campylobacter_unclassified
cfcab17a6cce702ee1a23af810ab8bf9	0	0	0	0	0	0	2	2	0	d__Bacteria;p__Proteobacteria;c__Alphaproteobacteria;o__Rickettsiales;f__SM2D12;g__SM2D12_unclassified;s__SM2D12_unclassified
f7eb52c1044dd899624de48179a7012a	4	0	0	0	7	0	0	8	11	d__Bacteria;p__Bacteroidota;c__Bacteroidia;o__Cytophagales;f__Microscillaceae;g__Microscillaceae_unclassified;s__Microscillaceae_unclassified
69fc384ef97353b926f66ae52bc8e0af	0	0	0	0	36	0	0	36	34	d__Bacteria;p__Bacteroidota;c__Bacteroidia;o__Chitinophagales;f__Chitinophagales_unclassified;g__Chitinophagales_unclassified;s__Chitinophagales_unclassified
e13f94734f5740b7b44d5ae895ab8a1a	0	0	0	0	0	0	0	2	0	d__unclassified;p__unclassified;c__unclassified;o__unclassified;f__unclassified;g__unclassified;s__unclassified
30627fa5fccc5bb2bf2bb293f9485d57	0	5	0	0	0	0	0	0	0	d__Bacteria;p__Proteobacteria;c__Gammaproteobacteria;o__Xanthomonadales;f__Xanthomonadaceae;g__Thermomonas;s__Thermomonas_unclassified
c8bb3db9aa0b432951ec4ee587079cd0	0	0	0	0	8	0	0	0	0	d__Bacteria;p__Bacteroidota;c__Bacteroidia;o__Sphingobacteriales;f__NS11-12_marine_group;g__NS11-12_marine_group_unclassified;s__NS11-12_marine_group_unclassified
e95c7da709242195b57261c5b367017d	0	0	0	0	0	0	0	4	0	d__Bacteria;p__Bacteroidota;c__Bacteroidia;o__Sphingobacteriales;f__NS11-12_marine_group;g__NS11-12_marine_group_unclassified;s__NS11-12_marine_group_unclassified
e27a26d8be2e62fc998a73423be5cd5d	0	0	0	0	2	0	0	0	0	d__Bacteria;p__Proteobacteria;c__Alphaproteobacteria;o__Alphaproteobacteria_unclassified;f__Alphaproteobacteria_unclassified;g__Alphaproteobacteria_unclassified;s__Alphaproteobacteria_unclassified
92507829909308bd163cdf8102fc73c2	0	0	0	0	0	0	0	0	2	d__Bacteria;p__Bacteroidota;c__Bacteroidia;o__Sphingobacteriales;f__NS11-12_marine_group;g__NS11-12_marine_group_unclassified;s__NS11-12_marine_group_unclassified
b3e87d8e07d7c0dfc0ecf1dd4d45ce13	0	0	0	0	17	0	0	18	9	d__Bacteria;p__Bacteroidota;c__Bacteroidia;o__Sphingobacteriales;f__NS11-12_marine_group;g__NS11-12_marine_group_unclassified;s__NS11-12_marine_group_unclassified
bbb755b6d08a61994dbe0be9551c89e0	0	0	0	0	2	0	0	0	0	d__Bacteria;p__Bdellovibrionota;c__Bdellovibrionia;o__Bdellovibrionales;f__Bdellovibrionaceae;g__Bdellovibrio;s__Bdellovibrio_unclassified
3e992e4f35df77453442a7764cd23fd6	0	0	0	0	0	0	0	5	0	d__Bacteria;p__Bacteroidota;c__Bacteroidota_unclassified;o__Bacteroidota_unclassified;f__Bacteroidota_unclassified;g__Bacteroidota_unclassified;s__Bacteroidota_unclassified
55e0a2302ff60113a9af00c740d5fb4a	0	0	0	0	0	0	0	0	2	d__Bacteria;p__Bacteroidota;c__Bacteroidia;o__Cytophagales;f__Microscillaceae;g__Hassallia;s__Hassallia_unclassified
23b0e8cc6714a42edd6c4a845ac3aded	0	13	9	20	35	10	16	37	53	d__Bacteria;p__Bacteroidota;c__Bacteroidia;o__Cytophagales;f__Microscillaceae;g__Hassallia;s__Hassallia_unclassified
6fceb9d8681ded57c300e8056a95627b	0	0	0	3	0	0	0	0	0	d__Bacteria;p__Bacteroidota;c__Bacteroidia;o__Cytophagales;f__Microscillaceae;g__Microscillaceae_unclassified;s__Microscillaceae_unclassified
9fdbe6bc2b18b9221b9c55c45fb30d39	0	0	0	0	0	0	0	2	0	d__Bacteria;p__Proteobacteria;c__Gammaproteobacteria;o__Burkholderiales;f__Sutterellaceae;g__AAP99;s__AAP99_unclassified
120f74e1f861db4339ad9815464474ea	0	0	0	0	3	0	0	0	0	d__Bacteria;p__Proteobacteria;c__Betaproteobacteria;o__Rhodocyclales;f__Rhodocyclaceae;g__Azospira;s__uncultured_Azospira_sp.
a15077cedef81eb20a8b2d05acddec3b	0	0	0	0	2	0	0	0	0	d__unclassified;p__unclassified;c__unclassified;o__unclassified;f__unclassified;g__unclassified;s__unclassified
77d100edcde47637b67474bb7f6a0bc1	0	0	0	0	3	0	0	0	0	d__Bacteria;p__Bacteroidota;c__Bacteroidia;o__Cytophagales;f__Microscillaceae;g__Microscillaceae_unclassified;s__Microscillaceae_unclassified
8762b0e26d817d69eb3dd862af2f99df	0	0	0	0	3	0	0	0	0	d__Bacteria;p__Bacteroidota;c__Bacteroidia;o__Cytophagales;f__Microscillaceae;g__Microscillaceae_unclassified;s__Microscillaceae_unclassified
ede35e0a7baef5beae1a54a3dd989a8d	15	5	7	20	125	9	5	78	64	d__Bacteria;p__Bacteroidota;c__Bacteroidia;o__Cytophagales;f__Microscillaceae;g__Microscillaceae_unclassified;s__Microscillaceae_unclassified
5d377f73ad014bd430e53654680fd102	0	0	0	0	0	0	0	0	3	d__Bacteria;p__Bacteroidota;c__Bacteroidia;o__Cytophagales;f__Spirosomaceae;g__Runella;s__Runella_unclassified
331371cf796ac53be4cb483612ecf0cc	0	0	0	0	4	0	0	0	0	d__Bacteria;p__Bacteroidota;c__Bacteroidia;o__Cytophagales;f__Microscillaceae;g__Microscillaceae_unclassified;s__Microscillaceae_unclassified
dffbf89dac9346b74433251cffa8e410	0	0	0	0	0	0	0	0	9	d__Bacteria;p__Cyanobacteria;c__Cyanobacteriia;o__Limnotrichales;f__Limnotrichaceae;g__Limnothrix;s__Limnothrix_unclassified
78763dcaa74d9d7ec5b8f46f28b88714	0	0	0	0	0	0	0	2	0	d__unclassified;p__unclassified;c__unclassified;o__unclassified;f__unclassified;g__unclassified;s__unclassified
d9eb08243dc2d00043b827149a61b7fd	0	0	0	0	2	0	0	0	0	d__Bacteria;p__Bacteroidota;c__Bacteroidia;o__Cytophagales;f__Microscillaceae;g__Microscillaceae_unclassified;s__Microscillaceae_unclassified
3da23237c3d71e7dd0fa8a3fda41bee6	7	11	15	14	181	10	0	141	196	d__Bacteria;p__Bacteroidota;c__Bacteroidia;o__Cytophagales;f__Microscillaceae;g__Microscillaceae_unclassified;s__Microscillaceae_unclassified
477412206877691f1d488769dcd8b227	0	0	0	0	2	0	0	0	0	d__unclassified;p__unclassified;c__unclassified;o__unclassified;f__unclassified;g__unclassified;s__unclassified
972c7aa3bc8d2605771d1aa3a52e5971	3	4	4	0	14	9	6	16	9	d__Bacteria;p__Bacteroidota;c__Bacteroidia;o__Cytophagales;f__Spirosomaceae;g__Flectobacillus;s__Flectobacillus_unclassified
b965ee37b0d2fa0e051921c28a1a9ad2	0	0	0	3	10	3	4	13	10	d__Bacteria;p__Bacteroidota;c__Bacteroidota_unclassified;o__Bacteroidota_unclassified;f__Bacteroidota_unclassified;g__Bacteroidota_unclassified;s__Bacteroidota_unclassified
7b440a47f9163b19a7d148775c44bf7c	2	0	3	0	0	0	0	6	0	d__Bacteria;p__Bacteroidota;c__Cytophagia;o__Cytophagales;f__Cytophagaceae;g__Cytophagaceae_unclassified;s__Cytophagaceae_unclassified
e8fa44cf1c0a595df563d7306e24c285	0	0	0	0	3	0	0	0	4	d__Bacteria;p__Bacteroidota;c__Bacteroidia;o__Sphingobacteriales;f__NS11-12_marine_group;g__NS11-12_marine_group_unclassified;s__NS11-12_marine_group_unclassified
c3baf9f5140541efb952c2b9af536e9e	0	0	0	0	2	0	0	0	0	d__Bacteria;p__Bacteroidota;c__Bacteroidota_unclassified;o__Bacteroidota_unclassified;f__Bacteroidota_unclassified;g__Bacteroidota_unclassified;s__Bacteroidota_unclassified
e7fd0c5e7e93bbd570ddada161f5f6cb	0	0	0	0	0	0	0	4	2	d__Bacteria;p__Bacteroidota;c__Bacteroidota_unclassified;o__Bacteroidota_unclassified;f__Bacteroidota_unclassified;g__Bacteroidota_unclassified;s__Bacteroidota_unclassified
c76e8121de74d218f11aabd25a54021c	0	0	3	3	13	0	0	13	13	d__Bacteria;p__Bacteroidota;c__Bacteroidia;o__Cytophagales;f__Raineyaceae;g__Raineya;s__Raineya_unclassified
1067fab20511c32df5a64306d4107aa6	0	0	0	0	42	0	0	35	42	d__Bacteria;p__Bacteroidota;c__Bacteroidia;o__Chitinophagales;f__Saprospiraceae;g__Saprospiraceae_unclassified;s__Saprospiraceae_unclassified
70ec313457dd7c2c9ae25b67787f2b0f	0	0	0	0	3	0	0	0	0	d__Bacteria;p__Bacteroidota;c__Bacteroidia;o__Cytophagales;f__Spirosomaceae;g__Lacihabitans;s__Lacihabitans_unclassified
e0dcaf1804f14dfe1dfca0ddb74affd9	0	0	0	0	0	0	0	4	0	d__Bacteria;p__Bacteroidota;c__Bacteroidia;o__Sphingobacteriales;f__NS11-12_marine_group;g__NS11-12_marine_group_unclassified;s__NS11-12_marine_group_unclassified
b792e7183efed0852fd3927ddefdca24	0	0	0	0	13	0	0	9	0	d__Bacteria;p__Bacteroidota;c__Bacteroidia;o__Cytophagales;f__Spirosomaceae;g__Runella;s__Runella_unclassified
ba64d0e3b66c9d46a34b2a7c508ee8b4	0	0	0	0	0	0	0	0	15	d__Bacteria;p__Bacteroidota;c__Bacteroidia;o__Cytophagales;f__Spirosomaceae;g__Runella;s__Runella_unclassified
46c0c8fde6684636d0eabcb9289c0845	0	0	0	0	21	0	8	30	44	d__Bacteria;p__Bacteroidota;c__Bacteroidia;o__Cytophagales;f__Spirosomaceae;g__Runella;s__Runella_unclassified
3ab0f6e857ff6fb7bb7111e04fa49adf	0	0	2	15	54	0	0	48	109	d__Bacteria;p__Bacteroidota;c__Bacteroidia;o__Cytophagales;f__Spirosomaceae;g__Runella;s__Runella_unclassified
70d10a451e103d56178f8e6bc1b429bb	4	0	0	6	49	6	0	103	84	d__Bacteria;p__Bacteroidota;c__Bacteroidia;o__Cytophagales;f__Spirosomaceae;g__Runella;s__Runella_unclassified
b6012f7ce80cd19dd7ca8dd0d485fdc0	10	18	10	6	27	6	5	36	47	d__Bacteria;p__Bacteroidota;c__Bacteroidia;o__Cytophagales;f__Microscillaceae;g__Flexibacter;s__Flexibacter_unclassified
12633314e7bc8acb144e21c3f0d083d8	3	0	0	0	0	0	0	0	0	d__Bacteria;p__Bacteroidota;c__Bacteroidia;o__Cytophagales;f__Hymenobacteraceae;g__Hymenobacter;s__Hymenobacter_unclassified
0dd3ba3dbda5619e5148d2ba97d5d0e1	0	0	0	2	0	0	0	7	3	d__Bacteria;p__Bacteroidota;c__Sphingobacteriia;o__Sphingobacteriales;f__Sphingobacteriales_unclassified;g__Sphingobacteriales_unclassified;s__Sphingobacteriales_unclassified
621ec5148da4d1357b9c47ed151863ce	0	14	7	0	13	0	4	16	36	d__Bacteria;p__Bacteroidota;c__Bacteroidia;o__Cytophagales;f__Spirosomaceae;g__Emticicia;s__Emticicia_unclassified
41110445525d58f246b8e9c5d37a573d	0	0	0	0	6	0	0	0	0	d__Bacteria;p__Bacteroidota;c__Bacteroidia;o__Cytophagales;f__Spirosomaceae;g__Emticicia;s__Emticicia_unclassified
d1b317e4165ff0911900504234416e02	0	6	13	6	9	0	5	21	25	d__Bacteria;p__Bacteroidota;c__Bacteroidia;o__Cytophagales;f__Microscillaceae;g__Flexibacter;s__Flexibacter_unclassified
1c9dc100acc7f1894dc9ff6c2a8e805b	0	0	0	0	9	0	0	0	0	d__Bacteria;p__Bacteroidota;c__Bacteroidia;o__Sphingobacteriales;f__NS11-12_marine_group;g__NS11-12_marine_group_unclassified;s__NS11-12_marine_group_unclassified
42180271ae9aa47f1c1a913c1590d20e	0	0	0	0	5	0	0	15	9	d__Bacteria;p__Bacteroidota;c__Bacteroidia;o__Cytophagales;f__Microscillaceae;g__Ohtaekwangia;s__Ohtaekwangia_unclassified
fce705969fa209b4e3f3cc3827d20a29	0	0	0	0	0	0	0	0	3	d__Bacteria;p__Bacteroidota;c__Bacteroidia;o__Cytophagales;f__Microscillaceae;g__Ohtaekwangia;s__Ohtaekwangia_unclassified
d2bf47e797284e39d33f097b3fa8a3ad	0	0	0	0	0	2	0	0	4	d__Bacteria;p__Bacteroidota;c__Bacteroidota_unclassified;o__Bacteroidota_unclassified;f__Bacteroidota_unclassified;g__Bacteroidota_unclassified;s__Bacteroidota_unclassified
ce3151c69994bcd3c7f048c62585e9e9	0	0	0	0	0	0	0	3	0	d__Bacteria;p__Bacteroidota;c__Bacteroidota_unclassified;o__Bacteroidota_unclassified;f__Bacteroidota_unclassified;g__Bacteroidota_unclassified;s__Bacteroidota_unclassified
9ab6442a524e9d111bfcbfa1a617ea37	0	0	0	0	5	2	0	7	0	d__Bacteria;p__Bacteroidota;c__Bacteroidia;o__Cytophagales;f__Amoebophilaceae;g__Candidatus_Amoebophilus;s__Candidatus_Amoebophilus_unclassified
c979d689b8a9e602c9f06f241e8013f3	0	0	0	0	61	0	0	51	43	d__Bacteria;p__Bacteroidota;c__Bacteroidia;o__Cytophagales;f__Microscillaceae;g__Flexibacter;s__Flexibacter_unclassified
d68c559f223d8ba995425040c804352c	0	0	10	5	0	4	0	0	0	d__Bacteria;p__Firmicutes;c__Bacilli;o__Lactobacillales;f__Lactobacillaceae;g__Lactiplantibacillus;s__Lactiplantibacillus_unclassified
8f61e623de7d7f2e3072dcb712056fa7	0	0	8	0	0	0	0	0	0	d__Bacteria;p__Firmicutes;c__Bacilli;o__Lactobacillales;f__Lactobacillaceae;g__Lactobacillus;s__Lactobacillus_sp._L-YJ
4b38473099dc5f18b73be535e282921a	0	0	0	7	0	0	0	0	0	d__Bacteria;p__Firmicutes;c__Bacilli;o__Lactobacillales;f__Lactobacillaceae;g__Ligilactobacillus;s__Ligilactobacillus_unclassified
e0d2650d45a679a95c3b262642d93d52	13	0	0	0	0	0	0	0	0	d__Bacteria;p__Firmicutes;c__Bacilli;o__Lactobacillales;f__Lactobacillaceae;g__Leuconostoc;s__Leuconostoc_unclassified
aeb45d4555a30e901eb50596beac8c88	0	0	0	0	0	0	0	2	0	d__Bacteria;p__Firmicutes;c__Bacilli;o__Lactobacillales;f__Lactobacillaceae;g__Limosilactobacillus;s__Limosilactobacillus_unclassified
06aa1652176be0d4bf38768aaa7e2f1d	16	0	3	0	0	0	0	0	0	d__Bacteria;p__Firmicutes;c__Bacilli;o__Lactobacillales;f__Lactobacillaceae;g__Leuconostoc;s__Leuconostoc_unclassified
7b2a6f7af5df506cd52199c7944b1611	0	0	0	0	0	0	3	0	0	d__Bacteria;p__Firmicutes;c__Bacilli;o__Lactobacillales;f__Lactobacillaceae;g__Leuconostoc;s__Leuconostoc_unclassified
eb254f006a34d1ea0e5641906aa59747	9	0	0	0	0	0	0	0	0	d__Bacteria;p__Firmicutes;c__Bacilli;o__Lactobacillales;f__Carnobacteriaceae;g__Carnobacterium;s__Carnobacterium_maltaromaticum
e5084546676d262b0af7425e5b7a3a7e	0	0	0	0	0	0	0	0	2	d__Bacteria;p__Firmicutes;c__Bacilli;o__Bacillales;f__Bacillaceae;g__Bacillus;s__Bacillus_sp._Y2
88b9f6cadaa508b7d5d920021e51228d	0	0	0	0	0	0	0	0	4	d__Bacteria;p__Firmicutes;c__Bacilli;o__Staphylococcales;f__Gemellaceae;g__Gemella;s__Gemella_unclassified
450b88b56cae26c9b25fd53680af0f08	0	0	0	0	0	0	0	24	23	d__Bacteria;p__Firmicutes;c__Bacilli;o__Staphylococcales;f__Staphylococcaceae;g__Staphylococcus;s__Staphylococcus_unclassified
fd754ccd652ae85dd074832914f24f4a	0	14	0	0	5	0	0	9	10	d__Bacteria;p__Firmicutes;c__Bacilli;o__Lactobacillales;f__Streptococcaceae;g__Lactovum;s__Lactovum_unclassified
d0ab2c15400fe710288526c9a33083fb	21	29	0	0	10	0	0	8	0	d__Bacteria;p__Firmicutes;c__Bacilli;o__Lactobacillales;f__Streptococcaceae;g__Streptococcus;s__Streptococcus_mitis
a5bd85f6c3b255b5c6b24e6edea3f328	0	0	0	0	0	0	0	0	12	d__Bacteria;p__Firmicutes;c__Bacilli;o__Lactobacillales;f__Streptococcaceae;g__Streptococcus;s__Streptococcus_parasanguinis
f0bde2f54893276b9ba2239c532b706a	9	23	0	0	7	0	4	14	6	d__Bacteria;p__Firmicutes;c__Bacilli;o__Lactobacillales;f__Streptococcaceae;g__Streptococcus;s__Streptococcus_salivarius
6722f8ee6f6b0fbbc121a3dbf01b71ad	5	0	0	4	4	5	0	9	7	d__Bacteria;p__Proteobacteria;c__Alphaproteobacteria;o__Caulobacterales;f__Caulobacteraceae;g__Phenylobacterium;s__Phenylobacterium_sp._VITPRS7
c21a8242eef9aa9c146788c159328535	0	0	0	0	0	0	2	0	0	d__Bacteria;p__Proteobacteria;c__Alphaproteobacteria;o__Caulobacterales;f__Caulobacteraceae;g__Phenylobacterium;s__uncultured_Phenylobacterium_sp.
2552405fc96469528e44cb8ec376518e	0	0	0	0	0	0	0	6	0	d__Bacteria;p__Patescibacteria;c__Saccharimonadia;o__Saccharimonadales;f__Saccharimonadaceae;g__Candidatus_Saccharimonas;s__Candidatus_Saccharimonas_unclassified
130161f66ba31373b9b1201450cf5ab4	10	11	0	5	12	0	4	10	15	d__Bacteria;p__Firmicutes;c__Bacilli;o__Entomoplasmatales;f__Entomoplasmatales_Incertae_Sedis;g__Candidatus_Hepatoplasma;s__Candidatus_Hepatoplasma_unclassified
33d324d13ac4871c9de4d3fa3800346f	13	13	6	0	5	7	9	16	0	d__Bacteria;p__Firmicutes;c__Bacilli;o__Entomoplasmatales;f__Entomoplasmatales_Incertae_Sedis;g__Candidatus_Hepatoplasma;s__Candidatus_Hepatoplasma_unclassified
94b80865e4353c0f8412d2261715580e	9	0	0	0	0	3	0	0	0	d__Bacteria;p__Firmicutes;c__Bacilli;o__Entomoplasmatales;f__Entomoplasmatales_Incertae_Sedis;g__Candidatus_Hepatoplasma;s__Candidatus_Hepatoplasma_unclassified
9bbb9b89b2f447f04c9382f7a6cb64b5	4	15	86	54	13	60	74	14	17	d__Bacteria;p__Firmicutes;c__Bacilli;o__Entomoplasmatales;f__Entomoplasmatales_Incertae_Sedis;g__Candidatus_Hepatoplasma;s__Candidatus_Hepatoplasma_unclassified
aa8d1649f9584dedc6264b78623823d1	0	0	0	0	0	0	6	0	0	d__Bacteria;p__Firmicutes;c__Bacilli;o__Mycoplasmatales;f__Mycoplasmataceae;g__Candidatus_Bacilloplasma;s__Candidatus_Bacilloplasma_unclassified
cf6178726734230a3943bce99a90a3b3	2	0	0	0	0	0	0	0	0	d__Bacteria;p__Patescibacteria;c__Saccharimonadia;o__Saccharimonadales;f__LWQ8;g__LWQ8_unclassified;s__LWQ8_unclassified
a9023d97fac19491f413472ec3af4ee2	0	0	5	0	0	0	0	31	0	d__Bacteria;p__Firmicutes;c__Bacilli;o__Mycoplasmatales;f__Mycoplasmataceae;g__Candidatus_Bacilloplasma;s__Candidatus_Bacilloplasma_unclassified
d01a2021db955674eb860e5e8026ae10	54	0	0	0	73	0	0	31	74	d__Bacteria;p__Firmicutes;c__Bacilli;o__Mycoplasmatales;f__Mycoplasmataceae;g__Candidatus_Bacilloplasma;s__Candidatus_Bacilloplasma_unclassified
dce1df3fb5d81f186eda53f73ead5a54	0	56	0	4	0	0	0	32	37	d__Bacteria;p__Firmicutes;c__Bacilli;o__Mycoplasmatales;f__Mycoplasmataceae;g__Candidatus_Bacilloplasma;s__Candidatus_Bacilloplasma_unclassified
320d89f83d3c0c215213e903aec6c485	109	71	10	0	50	11	10	33	39	d__Bacteria;p__Firmicutes;c__Bacilli;o__Mycoplasmatales;f__Mycoplasmataceae;g__Candidatus_Bacilloplasma;s__Candidatus_Bacilloplasma_unclassified
99db026d86b518db1cc530cb193adb26	37	0	0	0	83	0	0	39	29	d__Bacteria;p__Firmicutes;c__Bacilli;o__Mycoplasmatales;f__Mycoplasmataceae;g__Candidatus_Bacilloplasma;s__Candidatus_Bacilloplasma_unclassified
bf45150f4fcf009bef9c25aaf2df3522	0	20	0	0	9	0	0	0	0	d__Bacteria;p__Firmicutes;c__Bacilli;o__Mycoplasmatales;f__Mycoplasmataceae;g__Candidatus_Bacilloplasma;s__Candidatus_Bacilloplasma_unclassified
f977f8aa988f4aa5bd8af1afee1c34e1	0	0	0	0	2	0	0	3	0	d__Bacteria;p__Firmicutes;c__Bacilli;o__Erysipelotrichales;f__Erysipelatoclostridiaceae;g__Erysipelatoclostridium;s__Erysipelatoclostridium_unclassified
924b48cf897bb4394fda7e027a079c54	0	0	0	0	5	0	0	4	5	d__Bacteria;p__Firmicutes;c__Bacilli;o__Erysipelotrichales;f__Erysipelatoclostridiaceae;g__Erysipelotrichaceae_UCG-003;s__Erysipelotrichaceae_UCG-003_unclassified
cc072815cca72e578a63a0ec8163224f	0	0	0	0	0	0	0	4	0	d__Bacteria;p__Firmicutes;c__Bacilli;o__Erysipelotrichales;f__Erysipelatoclostridiaceae;g__Coprobacillus;s__Coprobacillus_unclassified
5c7d7c4e1129837b5ee431768d99521b	0	3	0	0	0	0	0	0	0	d__Bacteria;p__Firmicutes;c__Bacilli;o__Erysipelotrichales;f__Erysipelotrichaceae;g__Erysipelotrichaceae_UCG-007;s__Erysipelotrichaceae_UCG-007_unclassified
de41ae4257f154bda74fdd8670d960af	0	0	0	0	3	0	0	0	3	d__Bacteria;p__Firmicutes;c__Bacilli;o__Erysipelotrichales;f__Erysipelotrichaceae;g__Erysipelotrichaceae_UCG-009;s__Erysipelotrichaceae_UCG-009_unclassified
a7cc537f0c7aebbc7ab66cdb42eb4e2d	0	5	3	0	6	0	0	8	11	d__Bacteria;p__Firmicutes;c__Bacilli;o__Erysipelotrichales;f__Erysipelotrichaceae;g__Anaerorhabdus]_furcosa_group;s__Anaerorhabdus]_furcosa_group_unclassified
a2b48cc2faf915571fda275fbb7a404e	0	0	0	0	0	0	0	2	0	d__Bacteria;p__Firmicutes;c__Bacilli;o__Erysipelotrichales;f__Erysipelotrichaceae;g__Dubosiella;s__Dubosiella_unclassified
f82c31bad94040f1b781de1e7647f178	0	0	0	0	0	0	4	0	0	d__Bacteria;p__Firmicutes;c__Bacilli;o__Erysipelotrichales;f__Erysipelotrichaceae;g__Dubosiella;s__Dubosiella_unclassified
c0025a92c5cdc680d9d62e3fbf42b29d	0	0	5	0	0	10	0	0	0	d__Bacteria;p__Firmicutes;c__Bacilli;o__Erysipelotrichales;f__Erysipelotrichaceae;g__Dubosiella;s__Dubosiella_unclassified
389fbcd230e513db0374cd11bb83221a	0	0	8	0	0	6	12	5	2	d__Bacteria;p__Firmicutes;c__Bacilli;o__Erysipelotrichales;f__Erysipelotrichaceae;g__Faecalibaculum;s__Faecalibaculum_unclassified
f6f8f51700aa9e9c55a12286db98df7b	0	0	0	0	0	0	0	13	0	d__Bacteria;p__Firmicutes;c__Bacilli;o__Erysipelotrichales;f__Erysipelotrichaceae;g__Holdemanella;s__Holdemanella_unclassified
8f31bf6388745d073246b5e095dd9e95	0	0	0	0	10	0	0	0	0	d__Bacteria;p__Firmicutes;c__Bacilli;o__Erysipelotrichales;f__Erysipelotrichaceae;g__Holdemanella;s__Holdemanella_unclassified
7a7c939f437f199333b1749acd347b55	0	0	0	0	0	0	2	0	0	d__Bacteria;p__Bdellovibrionota;c__Oligoflexia;o__Oligoflexales;f__Oligoflexaceae;g__Oligoflexaceae_unclassified;s__Oligoflexaceae_unclassified
303110c6e5e05ad16aa7b821a303cf94	0	0	0	0	0	0	2	0	0	d__Bacteria;p__Cyanobacteria;c__Vampirivibrionia;o__Vampirovibrionales;f__Vampirovibrionales_unclassified;g__Vampirovibrionales_unclassified;s__Vampirovibrionales_unclassified
815c7457fcf5e876c4bb563b23fbedc0	5	0	0	0	0	0	0	0	0	d__Bacteria;p__Firmicutes;c__Bacilli;o__Entomoplasmatales;f__Spiroplasmataceae;g__Spiroplasma;s__Spiroplasma_unclassified
87d9bd21e78fe4575c107b762e3233b6	0	0	0	0	2	0	0	0	0	d__Bacteria;p__Firmicutes;c__Bacilli;o__Mycoplasmatales;f__Mycoplasmataceae;g__Mycoplasmataceae_unclassified;s__Mycoplasmataceae_unclassified
30eef56b99b7b20edd2079895aec7f68	39	19	0	0	0	0	0	0	8	d__Bacteria;p__Firmicutes;c__Bacilli;o__Mycoplasmatales;f__Mycoplasmataceae;g__Mycoplasmataceae_unclassified;s__Mycoplasmataceae_unclassified
063ca11d914e1debb133a87efbee33e6	13	6	0	0	0	0	0	0	0	d__Bacteria;p__Firmicutes;c__Bacilli;o__Mycoplasmatales;f__Mycoplasmataceae;g__Mycoplasmataceae_unclassified;s__Mycoplasmataceae_unclassified
e1a0531479b7902d079bb293e33bb44d	0	0	0	0	0	0	0	9	4	d__Bacteria;p__Firmicutes;c__Bacilli;o__Mycoplasmatales;f__Mycoplasmataceae;g__Mycoplasmataceae_unclassified;s__Mycoplasmataceae_unclassified
e62a32d292c4a3bcd8869c0ffec9b626	0	0	5	0	0	0	0	0	0	d__Bacteria;p__Firmicutes;c__Bacilli;o__Mycoplasmatales;f__Mycoplasmataceae;g__Mycoplasmataceae_unclassified;s__Mycoplasmataceae_unclassified
dc542ea3ded8fbaf69e2b87034a855a8	0	0	0	0	4	0	0	0	0	d__Bacteria;p__Verrucomicrobiota;c__Verrucomicrobiae;o__Verrucomicrobiales;f__Rubritaleaceae;g__Haloferula;s__Haloferula_unclassified
b2992d24b7448c47e2da1cdc81194d80	0	0	0	0	2	0	0	0	0	d__Bacteria;p__Verrucomicrobiota;c__Verrucomicrobiae;o__Verrucomicrobiales;f__Rubritaleaceae;g__Luteolibacter;s__Luteolibacter_unclassified
2a9f6739878643bc25c7cd76778a33c7	0	0	5	3	0	0	0	0	0	d__Bacteria;p__Verrucomicrobiota;c__Verrucomicrobiae;o__Verrucomicrobiales;f__Verrucomicrobiaceae;g__Verrucomicrobiaceae_unclassified;s__Verrucomicrobiaceae_unclassified
1ef4124ffdfc364358230b1488c03e8f	0	0	6	15	0	0	4	0	4	d__Bacteria;p__Verrucomicrobiota;c__Verrucomicrobiae;o__Verrucomicrobiales;f__Verrucomicrobiaceae;g__Verrucomicrobiaceae_unclassified;s__Verrucomicrobiaceae_unclassified
583a986f5ebf9d33038ff60eee737e06	0	30	46	32	3	24	12	39	12	d__Bacteria;p__Verrucomicrobiota;c__Verrucomicrobiae;o__Verrucomicrobiales;f__Akkermansiaceae;g__Akkermansia;s__Akkermansia_unclassified
f85a9f453fc36e983968f69d63612dda	0	0	0	2	0	0	0	0	0	d__unclassified;p__unclassified;c__unclassified;o__unclassified;f__unclassified;g__unclassified;s__unclassified
1c9dc6248d39b09a1e0dae4ee61da01f	0	0	0	3	0	0	2	3	0	d__Bacteria;p__Chlamydiae;c__Chlamydiia;o__Parachlamydiales;f__Parachlamydiaceae;g__Parachlamydia;s__uncultured_Parachlamydia_sp.
1215acec3eff91f9e04d2b29890457d1	0	0	0	0	0	0	2	0	0	d__Bacteria;p__Planctomycetota;c__Planctomycetes;o__Planctomycetales;f__Rubinisphaeraceae;g__Rubinisphaeraceae_unclassified;s__Rubinisphaeraceae_unclassified
b953a1d4831c788c770967e9b81c9802	0	0	0	5	0	0	0	0	0	d__Bacteria;p__Planctomycetota;c__Planctomycetes;o__Planctomycetales;f__Rubinisphaeraceae;g__Rubinisphaeraceae_unclassified;s__Rubinisphaeraceae_unclassified
fc5fb27fc8e0b89eeda854373f04dae0	0	0	9	24	7	0	0	5	15	d__Bacteria;p__Planctomycetota;c__Planctomycetes;o__Planctomycetales;f__Rubinisphaeraceae;g__Rubinisphaeraceae_unclassified;s__Rubinisphaeraceae_unclassified
cd4ff670989745cd3524b32ab4c005bf	0	0	8	26	0	13	13	0	6	d__Bacteria;p__Planctomycetota;c__Planctomycetes;o__Planctomycetales;f__Rubinisphaeraceae;g__Rubinisphaeraceae_unclassified;s__Rubinisphaeraceae_unclassified
8c21b2457198eaa761da5f3f4feee5e1	0	0	0	0	0	0	2	0	0	d__Bacteria;p__Planctomycetota;c__OM190;o__OM190_unclassified;f__OM190_unclassified;g__OM190_unclassified;s__OM190_unclassified
7137dcd5c8b82ea64dabee452ff23d0e	0	0	6	4	0	0	0	0	0	d__Bacteria;p__Planctomycetota;c__OM190;o__OM190_unclassified;f__OM190_unclassified;g__OM190_unclassified;s__OM190_unclassified
e243be5f270179b89af5a7471dca662d	0	0	21	92	0	13	11	0	4	d__Bacteria;p__Planctomycetota;c__OM190;o__OM190_unclassified;f__OM190_unclassified;g__OM190_unclassified;s__OM190_unclassified
ba906b27f363f4d9fd3e1364ea2a3f7a	0	0	0	13	0	0	0	0	0	d__Bacteria;p__Planctomycetota;c__OM190;o__OM190_unclassified;f__OM190_unclassified;g__OM190_unclassified;s__OM190_unclassified
14cda780992bfb1776974273f0330963	4	36	78	244	22	129	95	20	19	d__Bacteria;p__Planctomycetota;c__OM190;o__OM190_unclassified;f__OM190_unclassified;g__OM190_unclassified;s__OM190_unclassified
92cd61e645eef101b688743d9a1fdced	0	0	0	0	2	0	0	0	0	d__Bacteria;p__Patescibacteria;c__Parcubacteria;o__Candidatus_Zambryskibacteria;f__Candidatus_Zambryskibacteria_unclassified;g__Candidatus_Zambryskibacteria_unclassified;s__Candidatus_Zambryskibacteria_unclassified
096ef796261e68180858b3d3740d848c	3	0	0	3	3	0	3	8	8	d__Bacteria;p__Patescibacteria;c__Parcubacteria;o__Candidatus_Nomurabacteria;f__Candidatus_Nomurabacteria_unclassified;g__Candidatus_Nomurabacteria_unclassified;s__Candidatus_Nomurabacteria_unclassified
b49df8163352b6f0fcffe653adcf76e8	0	0	0	0	0	0	0	0	2	d__Bacteria;p__Planctomycetota;c__Planctomycetia;o__Planctomycetales;f__Planctomycetaceae;g__Planctomycetaceae_unclassified;s__Planctomycetaceae_unclassified
fbb2dff2a67cc88d64bc827bea23df63	0	7	0	13	0	4	0	0	0	d__Bacteria;p__Planctomycetota;c__Planctomycetes;o__Pirellulales;f__Pirellulaceae;g__Pirellula;s__Pirellula_unclassified
27fdb57690bf99c844a3284aad0095df	0	8	0	0	0	0	0	0	8	d__Bacteria;p__Planctomycetota;c__Planctomycetes;o__Pirellulales;f__Pirellulaceae;g__Pirellula;s__Pirellula_unclassified
8f44c2f5ee45f8cb03440f1bac9bc364	0	0	0	0	0	0	0	0	5	d__Bacteria;p__Planctomycetota;c__Planctomycetes;o__Pirellulales;f__Pirellulaceae;g__Pirellula;s__Pirellula_unclassified
8251c7a3b02582f5c5e41c5188550e20	49	147	177	79	92	69	52	149	244	d__Bacteria;p__Planctomycetota;c__Planctomycetes;o__Pirellulales;f__Pirellulaceae;g__Pirellula;s__Pirellula_unclassified
c4e8072a8f6dd857966c1136e93e0834	0	0	0	0	3	0	0	0	0	d__Bacteria;p__Planctomycetota;c__Planctomycetes;o__Pirellulales;f__Pirellulaceae;g__Pirellula;s__Pirellula_unclassified
12f3d3b9461b1eb9c37627939037ea0a	3	0	0	0	0	0	0	0	0	d__Bacteria;p__Proteobacteria;c__Gammaproteobacteria;o__Enterobacterales;f__Enterobacteriaceae;g__Enterobacter;s__Enterobacter_unclassified
00131654e94c310475ac4d34a7790438	0	0	0	14	21	15	12	18	15	d__Bacteria;p__Planctomycetota;c__Planctomycetes;o__Pirellulales;f__Pirellulaceae;g__Pirellula;s__Pirellula_unclassified
4a0e26fe17db987508022ce79785973b	4	8	46	66	20	33	21	19	42	d__Bacteria;p__Planctomycetota;c__Planctomycetes;o__Pirellulales;f__Pirellulaceae;g__Pirellula;s__Pirellula_unclassified
ef2ff0d9aa0b10f0c3db01211c6a77fb	0	0	0	0	0	0	0	3	0	d__Bacteria;p__Planctomycetota;c__Planctomycetes;o__Pirellulales;f__Pirellulaceae;g__Pirellula;s__Pirellula_unclassified
523d85f545e05f34876ba5ccba1ead10	0	0	0	0	0	0	0	0	3	d__Bacteria;p__Planctomycetota;c__Planctomycetes;o__Pirellulales;f__Pirellulaceae;g__Pirellula;s__Pirellula_unclassified
65fa2faeb77a821bfc32d1b53ddb6aa0	0	0	14	33	32	38	17	28	34	d__Bacteria;p__Planctomycetota;c__Planctomycetes;o__Pirellulales;f__Pirellulaceae;g__Pirellula;s__Pirellula_unclassified
59dc52b7ef45d1987537cf999bd5da2c	0	0	0	0	3	0	0	0	0	d__Bacteria;p__Planctomycetota;c__Planctomycetes;o__Pirellulales;f__Pirellulaceae;g__Pirellula;s__Pirellula_unclassified
09166524941cf9842a0ea78bb9025c45	0	0	7	0	0	0	0	0	5	d__Bacteria;p__Planctomycetota;c__Planctomycetes;o__Pirellulales;f__Pirellulaceae;g__Pirellula;s__Pirellula_unclassified
9b21bf2afd605e4e08b8190904ffb320	0	0	17	0	0	0	0	0	0	d__Bacteria;p__Planctomycetota;c__Planctomycetes;o__Pirellulales;f__Pirellulaceae;g__Pirellula;s__Pirellula_unclassified
82e25d0fad3e1a7aeb5a8041edb36c35	0	0	22	55	14	62	16	26	36	d__Bacteria;p__Planctomycetota;c__Planctomycetes;o__Pirellulales;f__Pirellulaceae;g__Pirellula;s__Pirellula_unclassified
0c9e89bdd23b5667f35708615dc111ba	0	0	0	0	0	0	0	0	10	d__Bacteria;p__Planctomycetota;c__Planctomycetes;o__Pirellulales;f__Pirellulaceae;g__Pirellula;s__Pirellula_unclassified
c268af467a3f30cc9a571d5acacad16c	0	0	88	61	23	27	0	40	52	d__Bacteria;p__Planctomycetota;c__Planctomycetes;o__Pirellulales;f__Pirellulaceae;g__Pirellula;s__Pirellula_unclassified
cf27606248d7f593d20d619736a427ac	0	0	0	0	0	0	0	2	0	d__Bacteria;p__Planctomycetota;c__Planctomycetes;o__Pirellulales;f__Pirellulaceae;g__Pirellula;s__Pirellula_unclassified
fecf7348c568cfcbd158a1282abe8366	0	0	0	0	0	0	0	0	4	d__Bacteria;p__Planctomycetota;c__Planctomycetes;o__Pirellulales;f__Pirellulaceae;g__Pirellula;s__Pirellula_unclassified
04d4f09a73afd50fe9fc4ae9d22fe283	0	0	0	0	5	0	0	6	0	d__Bacteria;p__Planctomycetota;c__Planctomycetes;o__Pirellulales;f__Pirellulaceae;g__Pirellula;s__Pirellula_unclassified
e896900cc2a83a533dc3c08bf67b16f8	60	149	100	0	42	30	27	83	80	d__Bacteria;p__Planctomycetota;c__Planctomycetes;o__Pirellulales;f__Pirellulaceae;g__Pirellula;s__Pirellula_unclassified
ad55718df8d150af74e17a8718de9a4a	15	32	12	60	36	48	19	22	46	d__Bacteria;p__Planctomycetota;c__Planctomycetes;o__Pirellulales;f__Pirellulaceae;g__Pirellula;s__Pirellula_unclassified
d011ac2daf38bcdfd01b20ccb7b74908	0	0	7	32	5	11	8	3	14	d__Bacteria;p__Planctomycetota;c__Planctomycetes;o__Pirellulales;f__Pirellulaceae;g__Pirellula;s__Pirellula_unclassified
23bf5b05778a1824c93e345e435d322d	0	0	0	0	0	0	0	0	2	d__Bacteria;p__Planctomycetota;c__Planctomycetes;o__Pirellulales;f__Pirellulaceae;g__Pirellula;s__Pirellula_unclassified
608b2febb78c5a3ffb040863d7f9fb9f	0	0	0	0	0	0	0	2	0	d__Bacteria;p__Bacteroidota;c__Bacteroidia;o__Cytophagales;f__Microscillaceae;g__Microscillaceae_unclassified;s__Microscillaceae_unclassified
44408d5c67a25d0092dd2be2d41d526e	10	28	24	14	0	0	0	21	20	d__Bacteria;p__Planctomycetota;c__Planctomycetes;o__Pirellulales;f__Pirellulaceae;g__Pirellula;s__Pirellula_unclassified
c01550c050ae4de7810bbc92b38c80f2	0	0	0	0	0	0	0	2	0	d__Bacteria;p__Planctomycetota;c__Planctomycetes;o__Pirellulales;f__Pirellulaceae;g__Pirellula;s__Pirellula_unclassified
3dc8339b5bcd1ed6656372a7806ec8bb	0	0	0	0	0	2	0	0	0	d__Bacteria;p__Planctomycetota;c__Planctomycetes;o__Pirellulales;f__Pirellulaceae;g__Pirellula;s__Pirellula_unclassified
8695ddc5c4273fd8b070f2c028ed4f77	0	0	17	12	9	5	2	11	17	d__Bacteria;p__Planctomycetota;c__Planctomycetes;o__Isosphaerales;f__Isosphaeraceae;g__Isosphaeraceae_unclassified;s__Isosphaeraceae_unclassified
f27ac4642cb3ffa5c290772d476317d4	0	0	0	0	0	0	0	0	3	d__Bacteria;p__Planctomycetota;c__Planctomycetes;o__Isosphaerales;f__Isosphaeraceae;g__Isosphaeraceae_unclassified;s__Isosphaeraceae_unclassified
de1b7ad2c80cf8f89f3a77bece567b8f	0	0	0	0	0	0	0	2	0	d__Bacteria;p__Planctomycetota;c__Planctomycetes;o__Pirellulales;f__Pirellulaceae;g__Pirellula;s__Pirellula_unclassified
88bc55a00217030d67eae07af92d81d2	8	0	0	0	0	0	0	4	0	d__Bacteria;p__Planctomycetota;c__Planctomycetes;o__Pirellulales;f__Pirellulaceae;g__Pirellula;s__Pirellula_unclassified
80d62c6b0d23df99fd76944f075a436a	0	0	0	7	0	4	0	3	19	d__Bacteria;p__Planctomycetota;c__Planctomycetes;o__Planctomycetales;f__Schlesneriaceae;g__Planctopirus;s__Planctopirus_unclassified
1df5fc2e9b9aab669c4853beeb51c3d6	0	0	0	0	0	25	0	4	0	d__Bacteria;p__Planctomycetota;c__Planctomycetes;o__Pirellulales;f__Pirellulaceae;g__Pirellula;s__Pirellula_unclassified
30dd41534f2a0c0c55d84776f04a55ad	3	6	54	71	4	33	29	6	15	d__Bacteria;p__Planctomycetota;c__Planctomycetes;o__Pirellulales;f__Pirellulaceae;g__Rhodopirellula;s__Rhodopirellula_unclassified
d1a5d76456dd5c0a160e54480b26fc80	0	0	0	0	0	0	0	0	4	d__Bacteria;p__Planctomycetota;c__Planctomycetes;o__Pirellulales;f__Pirellulaceae;g__Pirellula;s__Pirellula_unclassified
835e6d148e4dc1ffce3c2edfc064ab02	2	2	0	4	0	4	0	0	0	d__Bacteria;p__Planctomycetota;c__Planctomycetes;o__Planctomycetales;f__Schlesneriaceae;g__Planctopirus;s__Planctopirus_unclassified
e11f049647864a859a0cd8036ecc8a0b	10	0	40	41	7	27	12	13	0	d__Bacteria;p__Planctomycetota;c__Planctomycetes;o__Pirellulales;f__Pirellulaceae;g__Pirellula;s__Pirellula_unclassified
5aa37e954f48a29b9f3c675cf74db3ba	0	0	8	0	0	0	0	0	0	d__Bacteria;p__Planctomycetota;c__Planctomycetes;o__Pirellulales;f__Pirellulaceae;g__Pirellula;s__Pirellula_unclassified
c9d008df7e705ca955bac2d60092b5ec	0	0	18	12	0	0	0	0	5	d__Bacteria;p__Planctomycetota;c__Planctomycetes;o__Pirellulales;f__Pirellulaceae;g__Pirellula;s__Pirellula_unclassified
6792b9469b955944987dcacb341d4175	0	0	0	0	0	0	0	0	29	d__Bacteria;p__Planctomycetota;c__Planctomycetes;o__Pirellulales;f__Pirellulaceae;g__Pirellula;s__Pirellula_unclassified
3d64ec8e213aa9e3b46a730cf20d5e8b	0	0	5	0	3	4	8	0	0	d__Bacteria;p__Planctomycetota;c__Planctomycetes;o__Pirellulales;f__Pirellulaceae;g__Pirellula;s__Pirellula_unclassified
e56b55e87ffad2cfe9143c41ba5ef5be	0	0	21	14	0	12	0	20	17	d__Bacteria;p__Planctomycetota;c__Planctomycetes;o__Pirellulales;f__Pirellulaceae;g__Pirellula;s__Pirellula_unclassified
215588a7d70cbffbd4f259112793f338	19	57	45	81	36	31	27	38	58	d__Bacteria;p__Planctomycetota;c__Planctomycetes;o__Pirellulales;f__Pirellulaceae;g__Pirellula;s__Pirellula_unclassified
cba99afc10b24e8864091491322b9280	0	0	0	0	0	18	0	0	0	d__Bacteria;p__Planctomycetota;c__Planctomycetes;o__Pirellulales;f__Pirellulaceae;g__Pirellula;s__Pirellula_unclassified
8f9cd9d8ad27ad1c20c22ef080295670	0	0	0	0	0	0	0	6	0	d__Bacteria;p__Planctomycetota;c__Planctomycetes;o__Pirellulales;f__Pirellulaceae;g__Pirellula;s__Pirellula_unclassified
a832155a6bac34c6574e70981fda3c28	26	36	86	90	30	57	52	41	72	d__Bacteria;p__Planctomycetota;c__Planctomycetes;o__Pirellulales;f__Pirellulaceae;g__Pirellula;s__Pirellula_unclassified
de6d65f5393568797d3f4b3c3341ee64	0	0	7	5	0	2	3	2	0	d__Bacteria;p__Planctomycetota;c__Planctomycetes;o__Pirellulales;f__Pirellulaceae;g__Pirellula;s__Pirellula_unclassified
9f1a25d5a10bd1b4241c415614d48eaf	0	0	0	13	0	0	0	0	0	d__Bacteria;p__Planctomycetota;c__Planctomycetes;o__Isosphaerales;f__Isosphaeraceae;g__Isosphaeraceae_unclassified;s__Isosphaeraceae_unclassified
bbeb9acff636fd536e5cb66154bb4c5e	0	0	4	287	8	12	26	10	14	d__Bacteria;p__Planctomycetota;c__Planctomycetes;o__Isosphaerales;f__Isosphaeraceae;g__Tundrisphaera;s__Tundrisphaera_unclassified
ad2ed5fd7c2d1a79703caa8f75b1cba1	0	0	0	10	0	0	0	0	0	d__Bacteria;p__Planctomycetota;c__Planctomycetes;o__Isosphaerales;f__Isosphaeraceae;g__Tundrisphaera;s__Tundrisphaera_unclassified
04c08fb5242e4044a81a5803c6b19c72	0	0	2	0	0	0	0	0	0	d__Bacteria;p__Planctomycetota;c__Planctomycetes;o__Isosphaerales;f__Isosphaeraceae;g__Aquisphaera;s__Aquisphaera_unclassified
5d2b4d3e9ef8e0a76af2ab23bf20d6ba	2	0	0	0	0	0	0	0	0	d__Bacteria;p__Verrucomicrobiota;c__Verrucomicrobiae;o__Verrucomicrobiales;f__Verrucomicrobiaceae;g__Verrucomicrobiaceae_unclassified;s__Verrucomicrobiaceae_unclassified
0a9784f5d254cb0998b943e8b216f6b4	37	36	60	123	166	75	36	199	286	d__Bacteria;p__Verrucomicrobiota;c__Verrucomicrobiae;o__Verrucomicrobiales;f__Verrucomicrobiaceae;g__Prosthecobacter;s__Prosthecobacter_unclassified
71e86fc0fabacd6d74b0d30bff541da8	0	0	0	0	0	0	0	5	0	d__Bacteria;p__Verrucomicrobiota;c__Verrucomicrobiae;o__Verrucomicrobiales;f__Verrucomicrobiaceae;g__Prosthecobacter;s__Prosthecobacter_unclassified
169e2d1becba46512482e7ad1c13276f	0	0	0	0	5	5	5	0	23	d__Bacteria;p__Verrucomicrobiota;c__Verrucomicrobiae;o__Verrucomicrobiales;f__Verrucomicrobiaceae;g__Prosthecobacter;s__Prosthecobacter_unclassified
8e234387d228cf3d8cf010ec6efc43f6	0	0	0	0	17	0	0	22	12	d__Bacteria;p__Verrucomicrobiota;c__Verrucomicrobiae;o__Verrucomicrobiales;f__Verrucomicrobiaceae;g__Prosthecobacter;s__Prosthecobacter_unclassified
5988ec697cfd2a424509a5e81afc4ad1	3	6	0	15	27	14	0	18	27	d__Bacteria;p__Verrucomicrobiota;c__Verrucomicrobiae;o__Verrucomicrobiales;f__Verrucomicrobiaceae;g__Prosthecobacter;s__Prosthecobacter_unclassified
997d403f1788cde74470c231218766d0	0	0	0	0	0	0	0	4	0	d__Bacteria;p__Verrucomicrobiota;c__Verrucomicrobiae;o__Verrucomicrobiales;f__Verrucomicrobiaceae;g__Prosthecobacter;s__Prosthecobacter_unclassified
e3f50497968830c49f9ffe8a3e34f598	0	0	16	0	36	0	0	42	27	d__Bacteria;p__Verrucomicrobiota;c__Verrucomicrobiae;o__Verrucomicrobiales;f__Verrucomicrobiaceae;g__Prosthecobacter;s__Prosthecobacter_unclassified
247e977f3bb252a79e90d655412d2375	7	0	25	54	70	56	24	76	136	d__Bacteria;p__Verrucomicrobiota;c__Verrucomicrobiae;o__Verrucomicrobiales;f__Verrucomicrobiaceae;g__Prosthecobacter;s__Prosthecobacter_unclassified
85a288649bd38a1bb86b6a6a026282ba	0	0	7	0	7	0	22	0	4	d__Bacteria;p__Verrucomicrobiota;c__Verrucomicrobiae;o__Verrucomicrobiales;f__Verrucomicrobiaceae;g__Prosthecobacter;s__Prosthecobacter_unclassified
fab1c7b783cc3d33d286b68151fca8c7	7	10	10	32	72	18	23	138	92	d__Bacteria;p__Verrucomicrobiota;c__Verrucomicrobiae;o__Verrucomicrobiales;f__Verrucomicrobiaceae;g__Brevifollis;s__Brevifollis_unclassified
42d314f3bb72bda1feac50e83f5c9e83	0	0	0	0	0	0	0	0	3	d__Bacteria;p__Verrucomicrobiota;c__Verrucomicrobiotae;o__Verrucomicrobiotales;f__Verrucomicrobiotaceae;g__Brevifollis;s__Brevifollis_gellanilyticus
e2545872d2c80ae13fdaae1b899f5a21	0	0	0	0	0	0	8	16	16	d__Bacteria;p__Verrucomicrobiota;c__Verrucomicrobiae;o__Verrucomicrobiales;f__Verrucomicrobiaceae;g__Prosthecobacter;s__Prosthecobacter_unclassified
53e862c8d6206e0f6fca24569ee1cda0	0	0	0	0	0	0	0	0	12	d__Bacteria;p__Verrucomicrobiota;c__Verrucomicrobiae;o__Verrucomicrobiales;f__Verrucomicrobiaceae;g__Prosthecobacter;s__Prosthecobacter_unclassified
c1f1fa3bb527b3d06f6d6e81aca55ff0	0	9	21	24	35	12	0	63	49	d__Bacteria;p__Verrucomicrobiota;c__Verrucomicrobiae;o__Verrucomicrobiales;f__Verrucomicrobiaceae;g__Prosthecobacter;s__Prosthecobacter_unclassified
43743144233528d4389b8bb13e5919f0	0	0	0	0	0	0	0	0	5	d__Bacteria;p__Planctomycetota;c__Planctomycetes;o__Pirellulales;f__Pirellulaceae;g__Pirellula;s__Pirellula_unclassified
6068276d71958b16587fe285abd935ce	3	0	0	0	0	0	0	0	0	d__Bacteria;p__Planctomycetota;c__Planctomycetes;o__Pirellulales;f__Pirellulaceae;g__Pirellula;s__Pirellula_unclassified
6278c0ef6019379ca68c5c4bab92851c	131	289	180	177	81	128	50	131	152	d__Bacteria;p__Planctomycetota;c__Planctomycetes;o__Pirellulales;f__Pirellulaceae;g__Pirellula;s__Pirellula_unclassified
b23ed1aab28dc32483a8f1c216ac2bc5	0	0	0	0	0	0	0	4	0	d__Bacteria;p__Planctomycetota;c__Planctomycetes;o__Pirellulales;f__Pirellulaceae;g__Pirellula;s__Pirellula_unclassified
be3f0fcf7e7d934403ea62e41071f316	56	140	86	89	99	45	31	104	132	d__Bacteria;p__Planctomycetota;c__Planctomycetes;o__Pirellulales;f__Pirellulaceae;g__Pirellula;s__Pirellula_unclassified
25cd0c02b1eefd4873c6b3c7f69c3d1d	5	0	0	0	0	0	0	0	0	d__Bacteria;p__Planctomycetota;c__Planctomycetes;o__Pirellulales;f__Pirellulaceae;g__Pirellula;s__Pirellula_unclassified
cd7a90c7b1eab01a13b772c3ebbf9bc4	0	0	0	0	0	0	0	0	2	d__Bacteria;p__Planctomycetota;c__Planctomycetes;o__Pirellulales;f__Pirellulaceae;g__Pirellula;s__Pirellula_unclassified
d17d4473cfa15e5649c82ff75c5dca46	0	0	0	0	0	0	0	6	0	d__Bacteria;p__Planctomycetota;c__Planctomycetes;o__Pirellulales;f__Pirellulaceae;g__Pirellula;s__Pirellula_unclassified
e0c598d1ad84b1e850f471fda26ad9aa	0	0	0	0	0	0	0	0	5	d__Bacteria;p__Planctomycetota;c__Planctomycetes;o__Pirellulales;f__Pirellulaceae;g__Pirellula;s__Pirellula_unclassified
58ebf69dd4e55ce147db83defddcd8c8	0	0	0	0	0	0	0	4	0	d__Bacteria;p__Planctomycetota;c__Planctomycetes;o__Pirellulales;f__Pirellulaceae;g__Pirellula;s__Pirellula_unclassified
0374d3877691730cd45d881696ed1ebc	0	0	0	0	0	0	0	2	0	d__Bacteria;p__Planctomycetota;c__Planctomycetes;o__Pirellulales;f__Pirellulaceae;g__Pirellula;s__Pirellula_unclassified
7ac20a70bca6c28489724d0972956e08	0	0	0	0	0	0	0	2	0	d__unclassified;p__unclassified;c__unclassified;o__unclassified;f__unclassified;g__unclassified;s__unclassified
ebc45ed42bf882a5036031c100bd8f4f	0	0	0	0	7	0	0	0	0	d__Bacteria;p__Verrucomicrobiota;c__Verrucomicrobiae;o__Pedosphaerales;f__Pedosphaeraceae;g__SH3-11;s__SH3-11_unclassified
8ad23105a1d31d4e788aa0ec72b6984e	3	0	0	0	0	2	0	7	10	d__Bacteria;p__Verrucomicrobiota;c__Verrucomicrobiae;o__Pedosphaerales;f__Pedosphaeraceae;g__SH3-11;s__SH3-11_unclassified
66db60a641a67361997d2282b83e3299	0	0	0	0	0	0	0	2	0	d__Bacteria;p__Verrucomicrobiota;c__Verrucomicrobiota_unclassified;o__Verrucomicrobiota_unclassified;f__Verrucomicrobiota_unclassified;g__Verrucomicrobiota_unclassified;s__Verrucomicrobiota_unclassified
b8aa2a2528eda272f2f0a0da44526b13	0	0	0	0	5	0	0	0	0	d__Bacteria;p__Verrucomicrobiota;c__Verrucomicrobiae;o__Pedosphaerales;f__Pedosphaeraceae;g__SH3-11;s__SH3-11_unclassified
cd2479cbf3fa91390b5eb5e57549d466	0	4	0	0	4	0	0	10	16	d__Bacteria;p__Verrucomicrobiota;c__Verrucomicrobiae;o__Pedosphaerales;f__Pedosphaeraceae;g__SH3-11;s__SH3-11_unclassified
071f74cac5c9d283fdb59f97731f1ec8	0	4	0	0	0	0	0	0	0	d__unclassified;p__unclassified;c__unclassified;o__unclassified;f__unclassified;g__unclassified;s__unclassified
e49d5e832a31952bac0e40f46144ed5c	0	0	5	0	3	0	0	2	0	d__Bacteria;p__Verrucomicrobiota;c__Verrucomicrobiae;o__Pedosphaerales;f__Pedosphaeraceae;g__Pedosphaeraceae_unclassified;s__Pedosphaeraceae_unclassified
0e39a47cb9770f3d4e148504fb239237	0	0	0	0	5	0	0	0	0	d__Bacteria;p__Verrucomicrobiota;c__Verrucomicrobiae;o__Pedosphaerales;f__Pedosphaeraceae;g__Pedosphaeraceae_unclassified;s__Pedosphaeraceae_unclassified
08a51c42845be590b1220f992ce371af	10	0	13	0	0	0	0	0	2	d__Bacteria;p__Verrucomicrobiota;c__Verrucomicrobiae;o__Pedosphaerales;f__Pedosphaeraceae;g__Pedosphaeraceae_unclassified;s__Pedosphaeraceae_unclassified
13a61f3fdf69e740fe00f71dc4f89834	0	0	23	26	4	12	8	8	24	d__Bacteria;p__Planctomycetota;c__Planctomycetes;o__Gemmatales;f__Gemmataceae;g__Fimbriiglobus;s__Fimbriiglobus_unclassified
06f2b798b8e8e071987552b24b27b573	0	0	10	16	0	3	0	3	5	d__Bacteria;p__Planctomycetota;c__Planctomycetes;o__Gemmatales;f__Gemmataceae;g__Tuwongella;s__Tuwongella_unclassified
c5b39c1f3a9f3691793fc61e5efdd42b	0	0	0	18	0	0	0	0	0	d__Bacteria;p__Planctomycetota;c__Planctomycetes;o__Pirellulales;f__Pirellulaceae;g__Pirellulaceae_unclassified;s__Pirellulaceae_unclassified
fde1469020efc9ba5899d33649829198	0	0	0	2	0	0	0	0	0	d__Bacteria;p__Planctomycetota;c__Planctomycetes;o__Pirellulales;f__Pirellulaceae;g__Pirellulaceae_unclassified;s__Pirellulaceae_unclassified
5b75c4f69b9a5161b945f7aacc2b1d74	3	0	5	105	8	31	0	15	38	d__Bacteria;p__Planctomycetota;c__Planctomycetes;o__Gemmatales;f__Gemmataceae;g__Gemmataceae_unclassified;s__Gemmataceae_unclassified
35c9c4267c8b546ae4a8cfde86f1857a	0	0	0	0	0	0	6	0	0	d__Bacteria;p__Planctomycetota;c__Planctomycetes;o__Gemmatales;f__Gemmataceae;g__Gemmataceae_unclassified;s__Gemmataceae_unclassified
1d146fb378843762449bbe649913fccc	0	0	0	0	0	0	0	0	6	d__Bacteria;p__Planctomycetota;c__Planctomycetes;o__Gemmatales;f__Gemmataceae;g__Fimbriiglobus;s__Fimbriiglobus_unclassified
32ea17a41ee257438c32dda5ab6c6521	7	25	54	104	22	36	45	33	58	d__Bacteria;p__Planctomycetota;c__Planctomycetes;o__Gemmatales;f__Gemmataceae;g__Fimbriiglobus;s__Fimbriiglobus_unclassified
1993e0dbe45f16e806f767067e5c6c89	0	0	0	0	0	0	0	0	2	d__Bacteria;p__Planctomycetota;c__Planctomycetes;o__Pirellulales;f__Pirellulaceae;g__Pirellula;s__Pirellula_unclassified
0fc20455e1c4b83d561b827ee19b9cb2	0	0	0	0	0	0	0	5	0	d__Bacteria;p__Planctomycetota;c__Planctomycetes;o__Gemmatales;f__Gemmataceae;g__Fimbriiglobus;s__Fimbriiglobus_unclassified
3a5eb0235d286dc970596864d4df4477	0	0	14	11	0	8	0	0	0	d__Bacteria;p__Planctomycetota;c__Planctomycetes;o__Gemmatales;f__Gemmataceae;g__Fimbriiglobus;s__Fimbriiglobus_unclassified
c74d49f3cc2ef39f5bcc6dca2ccff0d0	0	0	65	78	0	65	0	24	47	d__Bacteria;p__Planctomycetota;c__Planctomycetes;o__Gemmatales;f__Gemmataceae;g__Fimbriiglobus;s__Fimbriiglobus_unclassified
9668b25aa701b3301203a078f9c67a25	0	0	0	0	0	0	0	4	0	d__Bacteria;p__Planctomycetota;c__Planctomycetes;o__Gemmatales;f__Gemmataceae;g__Fimbriiglobus;s__Fimbriiglobus_unclassified
308d83101dab1180b8e923e16f0332c4	0	0	58	340	36	86	83	48	96	d__Bacteria;p__Planctomycetota;c__Planctomycetes;o__Gemmatales;f__Gemmataceae;g__Fimbriiglobus;s__Fimbriiglobus_unclassified
ab3cfce27404ac37661f24caff22e74c	0	0	0	0	0	0	0	0	3	d__Bacteria;p__Proteobacteria;c__Alphaproteobacteria;o__Rickettsiales;f__Mitochondria;g__Mitochondria_unclassified;s__Mitochondria_unclassified
9fb038c61df80d79a758a7d30665ee47	5	0	9	0	0	14	0	0	44	d__Bacteria;p__Planctomycetota;c__Planctomycetes;o__Gemmatales;f__Gemmataceae;g__Fimbriiglobus;s__Fimbriiglobus_unclassified
aa4d47b35f2d5d6271b167a0b8f90aa1	3	10	35	74	16	39	25	31	38	d__Bacteria;p__Planctomycetota;c__Planctomycetes;o__Gemmatales;f__Gemmataceae;g__Fimbriiglobus;s__Fimbriiglobus_unclassified
e1fbd04d46bae8b278cf1256e3b8a49d	0	0	0	0	0	0	3	0	0	d__Bacteria;p__Planctomycetota;c__Planctomycetes;o__Gemmatales;f__Gemmataceae;g__Fimbriiglobus;s__Fimbriiglobus_unclassified
7e94e951b09baad1c36a6d16682c2cca	0	0	0	0	0	0	0	0	2	d__Bacteria;p__Planctomycetota;c__Planctomycetes;o__Gemmatales;f__Gemmataceae;g__Fimbriiglobus;s__Fimbriiglobus_unclassified
fa75a423bc01dff71f39c0a7f1fe47be	0	0	2	8	3	0	0	2	0	d__Bacteria;p__Planctomycetota;c__Planctomycetes;o__Gemmatales;f__Gemmataceae;g__Fimbriiglobus;s__Fimbriiglobus_unclassified
cf7851b836a1b7b98fecd66a31fc0c07	0	3	6	23	5	10	9	6	15	d__Bacteria;p__Planctomycetota;c__Planctomycetes;o__Gemmatales;f__Gemmataceae;g__Fimbriiglobus;s__Fimbriiglobus_unclassified
d9bddca22c048fdc8f35a2eb95859ff4	3	0	0	0	0	0	0	0	0	d__Bacteria;p__Planctomycetota;c__Planctomycetes;o__Gemmatales;f__Gemmataceae;g__Fimbriiglobus;s__Fimbriiglobus_unclassified
fcbb1dc2b403023476f38ad99ddf20ba	0	0	0	0	0	0	0	12	0	d__Bacteria;p__Planctomycetota;c__Planctomycetes;o__Gemmatales;f__Gemmataceae;g__Gemmata;s__Gemmata_unclassified
15806b3abeab1a30d511f5e404dc3629	0	0	0	0	2	0	0	0	0	d__Bacteria;p__Planctomycetota;c__Planctomycetes;o__Gemmatales;f__Gemmataceae;g__Gemmata;s__Gemmata_unclassified
9d230b9a19a68c27b8eb646b17b2c9cf	0	0	0	0	0	7	0	0	3	d__Bacteria;p__Planctomycetota;c__Planctomycetes;o__Gemmatales;f__Gemmataceae;g__Fimbriiglobus;s__Fimbriiglobus_unclassified
21bbde25da4bbb0216e80a05c516a4a7	0	0	0	9	0	0	0	0	0	d__Bacteria;p__Planctomycetota;c__Planctomycetes;o__Gemmatales;f__Gemmataceae;g__Gemmata;s__Gemmata_unclassified
fd805bdfb7758cd9b4ff375b23d4d3aa	0	0	0	0	5	0	0	0	0	d__Bacteria;p__Planctomycetota;c__Planctomycetes;o__Gemmatales;f__Gemmataceae;g__Gemmata;s__Gemmata_unclassified
c4b85ca6a24b11c78caf82f9da70c908	0	0	7	0	0	2	7	0	0	d__Bacteria;p__Planctomycetota;c__Planctomycetes;o__Gemmatales;f__Gemmataceae;g__Gemmata;s__Gemmata_unclassified
c777f052b538b395b1e607a1c1799ded	0	0	0	0	0	0	0	0	17	d__Bacteria;p__Planctomycetota;c__Planctomycetes;o__Gemmatales;f__Gemmataceae;g__Gemmata;s__Gemmata_unclassified
6358a4c45ef0e8f3784eb80636d423ef	0	0	0	9	2	0	0	0	7	d__Bacteria;p__Planctomycetota;c__Planctomycetes;o__Planctomycetales;f__Rubinisphaeraceae;g__SH-PL14;s__SH-PL14_unclassified
660d070017ae39e346f8af41e58b991b	0	0	0	0	0	0	0	4	0	d__Bacteria;p__Planctomycetota;c__Planctomycetes;o__Planctomycetales;f__Rubinisphaeraceae;g__SH-PL14;s__SH-PL14_unclassified
82f99bdd0070828f5454a716ebcde993	0	0	0	0	0	4	0	0	3	d__Bacteria;p__Planctomycetota;c__Planctomycetes;o__Planctomycetales;f__Rubinisphaeraceae;g__SH-PL14;s__SH-PL14_unclassified
1767abbf958ebded64cc0ca49b0fbbae	0	0	0	0	0	0	0	0	2	d__Bacteria;p__Proteobacteria;c__Betaproteobacteria;o__Burkholderiales;f__Burkholderiales_unclassified;g__Burkholderiales_unclassified;s__Burkholderiales_unclassified
4d2740e97189e95195f84fe5f52ea6c6	0	0	0	0	0	0	0	0	12	d__Bacteria;p__Planctomycetota;c__Planctomycetes;o__Gemmatales;f__Gemmataceae;g__Zavarzinella;s__Zavarzinella_unclassified
8b867a04538495fd4fc51841aec5bfb4	78	251	828	1048	124	579	371	281	504	d__Bacteria;p__Planctomycetota;c__Planctomycetes;o__Gemmatales;f__Gemmataceae;g__Zavarzinella;s__Zavarzinella_unclassified
ba9170a8b6ce806450e89494d33ec99c	0	0	13	0	0	0	0	0	0	d__Bacteria;p__Planctomycetota;c__Planctomycetes;o__Gemmatales;f__Gemmataceae;g__Zavarzinella;s__Zavarzinella_unclassified
997e21d8806ab28f7c5c12d212faa586	0	0	0	0	0	0	0	0	16	d__Bacteria;p__Cyanobacteria;c__Cyanobacteriia;o__Chloroplast;f__Chloroplast_unclassified;g__Chloroplast_unclassified;s__Chloroplast_unclassified
24f7c31e23aea8d5be9e7d501b84abce	0	0	0	0	0	0	0	0	2	d__Bacteria;p__Proteobacteria;c__Gammaproteobacteria;o__Burkholderiales;f__Comamonadaceae;g__Acidovorax;s__Acidovorax_unclassified
b919da1156e977aceb5ebfd9d93c7ea7	0	0	0	0	0	0	0	0	2	d__Bacteria;p__Planctomycetota;c__Planctomycetes;o__Gemmatales;f__Gemmataceae;g__Gemmata;s__Gemmata_unclassified
876675650a81cd543afc2a60c97498f9	0	0	6	5	11	18	7	14	24	d__Bacteria;p__Planctomycetota;c__Planctomycetes;o__Gemmatales;f__Gemmataceae;g__Zavarzinella;s__Zavarzinella_unclassified
08c16950500532419921bc51950b8960	0	0	0	0	2	0	0	0	0	d__Bacteria;p__Verrucomicrobiota;c__Chlamydiae;o__Chlamydiales;f__Simkaniaceae;g__Simkaniaceae_unclassified;s__Simkaniaceae_unclassified
f9e7337ad3b1bbed2ba3db3153c5ac00	0	0	0	0	2	0	0	0	0	d__Bacteria;p__Chlamydiae;c__Chlamydiia;o__Chlamydiales;f__Chlamydiales_unclassified;g__Chlamydiales_unclassified;s__Chlamydiales_unclassified
9ef2e8ebe105b99989295d4366ed17ca	0	0	0	6	0	0	0	0	0	d__Bacteria;p__Planctomycetota;c__Planctomycetes;o__Pirellulales;f__Pirellulaceae;g__Pirellulaceae_unclassified;s__Pirellulaceae_unclassified
c4adc77232530a7fbf9bdb62e7509d7a	0	0	0	2	0	0	0	0	0	d__Bacteria;p__Firmicutes;c__Clostridia;o__Clostridia_UCG-014;f__Clostridia_UCG-014_unclassified;g__Clostridia_UCG-014_unclassified;s__Clostridia_UCG-014_unclassified
22b01a3688c70b585d88bef10be4fc41	0	5	0	0	0	0	0	0	3	d__Bacteria;p__Firmicutes;c__Clostridia;o__Clostridia_UCG-014;f__Clostridia_UCG-014_unclassified;g__Clostridia_UCG-014_unclassified;s__Clostridia_UCG-014_unclassified
a61360801e1f86b42c1570681c366d48	0	0	0	5	0	0	0	0	0	d__Bacteria;p__Firmicutes;c__Clostridia;o__Clostridia_UCG-014;f__Clostridia_UCG-014_unclassified;g__Clostridia_UCG-014_unclassified;s__Clostridia_UCG-014_unclassified
13e8b4ec5be33ff37455fa3970b29f16	0	0	0	0	13	0	0	0	0	d__Bacteria;p__Firmicutes;c__Clostridia;o__Clostridia_UCG-014;f__Clostridia_UCG-014_unclassified;g__Clostridia_UCG-014_unclassified;s__Clostridia_UCG-014_unclassified
3c904ce270c535084ab29a488dddd8dd	0	0	0	0	8	0	0	0	0	d__Bacteria;p__Firmicutes;c__Clostridia;o__Clostridia_UCG-014;f__Clostridia_UCG-014_unclassified;g__Clostridia_UCG-014_unclassified;s__Clostridia_UCG-014_unclassified
a7bb9d3e704bace831c4a2ab7591630d	0	0	0	0	0	5	4	0	0	d__Bacteria;p__Firmicutes;c__Clostridia;o__Clostridia_UCG-014;f__Clostridia_UCG-014_unclassified;g__Clostridia_UCG-014_unclassified;s__Clostridia_UCG-014_unclassified
50eaa18b1ada1f5d819347a11f4a6889	0	0	0	0	0	0	0	3	0	d__Bacteria;p__Acidobacteriota;c__Blastocatellia;o__Blastocatellales;f__Blastocatellaceae;g__Blastocatella;s__Blastocatella_unclassified
6a3e2e455e584938138206798b453675	0	0	0	0	4	0	0	0	3	d__Bacteria;p__Acidobacteriota;c__Acidobacteriota_unclassified;o__Acidobacteriota_unclassified;f__Acidobacteriota_unclassified;g__Acidobacteriota_unclassified;s__Acidobacteriota_unclassified
4d26070ca31bcab55089e89a9b2caf3f	0	0	9	0	0	0	0	0	0	d__Bacteria;p__Acidobacteriota;c__Blastocatellia;o__Blastocatellales;f__Blastocatellaceae;g__Aridibacter;s__Aridibacter_unclassified
4372fc2a6d96e67007aeedc4b6d6f0c1	0	0	21	74	21	30	61	35	40	d__Bacteria;p__Acidobacteriota;c__Blastocatellia;o__Blastocatellales;f__Blastocatellaceae;g__Aridibacter;s__Aridibacter_unclassified
cc79bffa355037d86bf71a8665908a73	0	0	0	2	0	0	0	0	0	d__Bacteria;p__WPS-2;c__WPS-2_unclassified;o__WPS-2_unclassified;f__WPS-2_unclassified;g__WPS-2_unclassified;s__WPS-2_unclassified
fbcf7009b051ba5be384cd963b76a7cf	0	0	0	0	4	0	0	5	9	d__Bacteria;p__Bacteroidota;c__Bacteroidia;o__Flavobacteriales;f__NS9_marine_group;g__NS9_marine_group_unclassified;s__NS9_marine_group_unclassified
9b7f0ecbf9dc0ef117bfaec0e64fceb6	0	0	8	0	0	0	0	2	0	d__Bacteria;p__Bacteroidota;c__Kapabacteria;o__Kapabacteriales;f__Kapabacteriales_unclassified;g__Kapabacteriales_unclassified;s__Kapabacteriales_unclassified
f49b9c30e77951773f379624ac99cd92	0	7	0	0	0	0	0	0	0	d__Bacteria;p__Bacteroidota;c__Bacteroidia;o__Flavobacteriales;f__NS9_marine_group;g__NS9_marine_group_unclassified;s__NS9_marine_group_unclassified
fc98710a6833c7aef1bd64cbe046a4e6	5	0	3	0	40	4	3	56	72	d__Bacteria;p__Bacteroidota;c__Bacteroidia;o__Flavobacteriales;f__NS9_marine_group;g__NS9_marine_group_unclassified;s__NS9_marine_group_unclassified
4eb587b492464343d686668bf605ff86	0	0	0	14	0	0	0	0	0	d__Bacteria;p__Bacteroidota;c__Bacteroidia;o__Flavobacteriales;f__NS9_marine_group;g__NS9_marine_group_unclassified;s__NS9_marine_group_unclassified
8ca85870acaff8d33f240e784a86a12e	0	0	0	26	0	0	0	0	0	d__Bacteria;p__Chloroflexi;c__Anaerolineae;o__ADurb.Bin180;f__ADurb.Bin180_unclassified;g__ADurb.Bin180_unclassified;s__ADurb.Bin180_unclassified
10fffba8462ea2b4ee2a06aed765cd9e	0	0	0	0	0	5	0	0	8	d__Bacteria;p__Dependentiae;c__Babeliae;o__Babeliales;f__Vermiphilaceae;g__Vermiphilaceae_unclassified;s__Vermiphilaceae_unclassified
4f84e55452c1770d33a0ca064c4bb6be	0	0	0	0	0	0	0	0	8	d__Bacteria;p__Bacteroidota;c__Kapabacteria;o__Kapabacteriales;f__Kapabacteriales_unclassified;g__Kapabacteriales_unclassified;s__Kapabacteriales_unclassified
9afe99ad36f52ba085cda325e5b3e6ec	0	0	0	0	2	0	0	0	0	d__unclassified;p__unclassified;c__unclassified;o__unclassified;f__unclassified;g__unclassified;s__unclassified
1688a0516f9478c511c794a54f52ea55	0	0	0	0	4	0	0	0	0	d__unclassified;p__unclassified;c__unclassified;o__unclassified;f__unclassified;g__unclassified;s__unclassified
4d8e10f2ed842e21b282dac2f4760d47	0	0	0	0	2	0	0	0	0	d__Bacteria;p__Bacteroidota;c__Kapabacteria;o__Kapabacteriales;f__Kapabacteriales_unclassified;g__Kapabacteriales_unclassified;s__Kapabacteriales_unclassified
f86ce7e4a59c4bda04ae89358ed211c9	0	0	0	0	2	0	0	0	0	d__Bacteria;p__Bacteroidota;c__Kapabacteria;o__Kapabacteriales;f__Kapabacteriales_unclassified;g__Kapabacteriales_unclassified;s__Kapabacteriales_unclassified
df4de06c6595be273af0740cd1be15d8	0	2	0	4	71	6	5	98	75	d__Bacteria;p__Bacteroidota;c__Kapabacteria;o__Kapabacteriales;f__Kapabacteriales_unclassified;g__Kapabacteriales_unclassified;s__Kapabacteriales_unclassified
84804ee8ac92adb56404de7a0316ef64	0	0	0	0	0	0	0	3	0	d__Bacteria;p__Bacteroidota;c__Bacteroidia;o__Cytophagales;f__Microscillaceae;g__Microscillaceae_unclassified;s__Microscillaceae_unclassified
7a0520a615c14ad7555fd7fb2039529d	0	0	0	0	0	0	0	0	3	d__Bacteria;p__Proteobacteria;c__Alphaproteobacteria;o__Rickettsiales;f__Rickettsiaceae;g__Candidatus_Trichorickettsia;s__Candidatus_Trichorickettsia_mobilis
9df4e9fbec3e374dc1ef4b7bb88fbfda	3	0	0	0	0	0	0	0	0	d__Bacteria;p__Bacteroidota;c__Bacteroidia;o__Flavobacteriales;f__Flavobacteriaceae;g__Flavobacterium;s__Flavobacterium_unclassified
c9399b097cbbb0c1bc749a8dfe9020ac	0	0	0	0	3	0	0	0	0	d__Bacteria;p__Bacteroidota;c__Bacteroidia;o__Flavobacteriales;f__Flavobacteriaceae;g__Flavobacterium;s__Flavobacterium_unclassified
23964d9423a24723a435e2934ffb702f	0	0	0	0	4	0	0	0	4	d__Bacteria;p__Bacteroidota;c__Bacteroidia;o__Flavobacteriales;f__Flavobacteriaceae;g__Flavobacterium;s__Flavobacterium_unclassified
25bec14a32e08df004a1fd4a3e5e20d6	6	0	3	3	0	0	0	0	0	d__Bacteria;p__Bacteroidota;c__Bacteroidia;o__Flavobacteriales;f__Flavobacteriaceae;g__Flavobacterium;s__Flavobacterium_unclassified
7289e7d30c5605ded8e08f8bce4d885e	0	0	0	0	0	0	0	2	0	d__Bacteria;p__Bacteroidota;c__Bacteroidia;o__Chitinophagales;f__Saprospiraceae;g__Saprospiraceae_unclassified;s__Saprospiraceae_unclassified
96cff2053aa6c2719884cc034e864f3d	0	0	0	0	2	0	0	0	0	d__Bacteria;p__Proteobacteria;c__Alphaproteobacteria;o__Holosporales;f__Holosporaceae;g__Holosporaceae_unclassified;s__Holosporaceae_unclassified
dfbbc7f24cb272a09dcbd13aa1a84a64	0	0	0	0	0	4	0	0	0	d__Bacteria;p__Bacteroidota;c__Bacteroidia;o__Flavobacteriales;f__Weeksellaceae;g__Chryseobacterium;s__Chryseobacterium_unclassified
eb2079283c65170dbd015d356e7e7cb4	28	28	6	1205	0	1256	808	0	0	d__Bacteria;p__Bacteroidota;c__Bacteroidia;o__Flavobacteriales;f__Weeksellaceae;g__Chryseobacterium;s__Chryseobacterium_unclassified
5ba0fc6f30ce3d47c7b2b47b3bdbba56	0	0	3	0	0	0	2	0	0	d__Bacteria;p__Bacteroidota;c__Bacteroidia;o__Flavobacteriales;f__Weeksellaceae;g__Chryseobacterium;s__Chryseobacterium_unclassified
b2942943435402615a1385be2297782c	0	0	0	0	0	0	0	0	3	d__Bacteria;p__Bacteroidota;c__Bacteroidia;o__Flavobacteriales;f__Flavobacteriaceae;g__Capnocytophaga;s__Capnocytophaga_unclassified
3efb8659f2cdc34fa39998c5737f3c91	0	0	0	0	0	0	0	6	0	d__Bacteria;p__Bacteroidota;c__Bacteroidia;o__Flavobacteriales;f__Flavobacteriaceae;g__Flavobacterium;s__Flavobacterium_unclassified
86ccf194be573abd7fcc65d811244246	0	10	0	0	0	0	0	8	7	d__Bacteria;p__Bacteroidota;c__Bacteroidia;o__Bacteroidales;f__Bacteroidaceae;g__Bacteroides;s__uncultured_Bacteroides_sp.
40a58ec52020101c4c94b87d86bdfd89	0	0	0	0	20	0	0	0	0	d__Bacteria;p__Bacteroidota;c__Bacteroidia;o__Bacteroidales;f__Bacteroidaceae;g__Bacteroides;s__Bacteroides_unclassified
7902966d8a5ff7cf44af50070d8b028d	0	0	0	0	0	0	0	0	3	d__Bacteria;p__Bacteroidota;c__Bacteroidia;o__Bacteroidales;f__Bacteroidaceae;g__Bacteroides;s__Bacteroides_unclassified
b3b8fece93cb2029d4669013ada23518	5	0	0	0	0	0	0	0	0	d__Bacteria;p__Bacteroidota;c__Bacteroidia;o__Bacteroidales;f__Bacteroidaceae;g__Bacteroides;s__Bacteroides_unclassified
58947b01262e3f98893db6c2076976b0	0	0	0	0	0	0	0	4	0	d__Bacteria;p__Bacteroidota;c__Bacteroidia;o__Bacteroidales;f__Bacteroidaceae;g__Bacteroides;s__Bacteroides_unclassified
438b5c281ad4694a368e1f049960287e	0	0	0	0	3	0	0	20	12	d__Bacteria;p__Bacteroidota;c__Bacteroidia;o__Bacteroidales;f__Bacteroidaceae;g__Bacteroides;s__Bacteroides_stercoris
05a1ac81d0c6ce4df6d09b21b7faa7f1	6	0	0	0	5	0	0	8	0	d__Bacteria;p__Bacteroidota;c__Bacteroidia;o__Bacteroidales;f__Bacteroidaceae;g__Bacteroides;s__Bacteroides_uniformis
8ff5457c15a93132cf1502b362ea8028	0	0	0	0	0	0	0	9	0	d__Bacteria;p__Bacteroidota;c__Bacteroidia;o__Bacteroidales;f__Bacteroidaceae;g__Bacteroides;s__Bacteroides_unclassified
8674aa3d8b8cc0c59cf3ce14d81f061c	11	0	0	0	0	0	0	0	0	d__Bacteria;p__Bacteroidota;c__Bacteroidia;o__Bacteroidales;f__Bacteroidaceae;g__Bacteroides;s__Bacteroides_sp._S65
168ab6dd0dc826f9c5f7d027cf24a0df	0	0	0	0	0	0	0	0	13	d__Bacteria;p__Bacteroidota;c__Bacteroidia;o__Bacteroidales;f__Prevotellaceae;g__Prevotella_9;s__Prevotella_9_unclassified
ecc5ae60aab150f05df638a97d333e60	0	0	0	0	0	0	0	0	32	d__Bacteria;p__Bacteroidota;c__Bacteroidia;o__Bacteroidales;f__Prevotellaceae;g__Prevotella_9;s__Prevotella_9_unclassified
21f6df7eeafb0c6d5261a3853c9cd09a	0	10	0	0	0	0	0	0	0	d__Bacteria;p__Bacteroidota;c__Bacteroidia;o__Bacteroidales;f__Prevotellaceae;g__Prevotella;s__Prevotella_unclassified
799689b29cfc44c274e289d52600989e	0	0	0	0	0	0	0	4	0	d__Bacteria;p__Bacteroidota;c__Bacteroidia;o__Bacteroidales;f__Prevotellaceae;g__Prevotella;s__Prevotella_nigrescens
e538a2a662ef9ccbe59daac57ce3c9d3	7	0	0	0	0	0	0	0	0	d__Bacteria;p__Bacteroidota;c__Bacteroidia;o__Bacteroidales;f__Prevotellaceae;g__Alloprevotella;s__Alloprevotella_unclassified
736650cf3019569a0a65a12a0a96f02e	0	0	0	0	0	0	0	0	3	d__Bacteria;p__Bacteroidota;c__Bacteroidia;o__Bacteroidales;f__Dysgonomonadaceae;g__Dysgonomonas;s__Dysgonomonas_unclassified
ff1632cc90884779bb8f92d404612d33	0	0	0	0	3	0	0	5	6	d__Bacteria;p__Bacteroidota;c__Bacteroidia;o__Chitinophagales;f__Chitinophagaceae;g__Edaphobaculum;s__Edaphobaculum_unclassified
1cb1a9accf8ab375cd11d4d4b01962bd	0	0	0	0	2	0	0	5	10	d__Bacteria;p__Bacteroidota;c__Bacteroidia;o__Chitinophagales;f__Chitinophagaceae;g__Edaphobaculum;s__Edaphobaculum_unclassified
47cd3cf5ab29fe8b1f7dc4663172bb60	0	0	0	0	16	0	0	32	19	d__Bacteria;p__Bacteroidota;c__Bacteroidia;o__Chitinophagales;f__Chitinophagaceae;g__Edaphobaculum;s__Edaphobaculum_unclassified
76a0ac41d95d0feb4d265d61c3ac25ae	0	0	0	0	0	0	0	0	2	d__Bacteria;p__Bacteroidota;c__Bacteroidia;o__Chitinophagales;f__Chitinophagaceae;g__Edaphobaculum;s__Edaphobaculum_unclassified
a0e09ba90f97de9ddf6001240ec3c431	0	0	0	0	11	0	3	9	16	d__Bacteria;p__Bacteroidota;c__Bacteroidia;o__Chitinophagales;f__Chitinophagaceae;g__Rurimicrobium;s__Rurimicrobium_unclassified
e66a20ef4bb0aabaa9e552ae9456b244	0	0	0	0	3	0	0	0	0	d__Bacteria;p__Bacteroidota;c__Bacteroidia;o__Chitinophagales;f__Chitinophagaceae;g__Rurimicrobium;s__Rurimicrobium_unclassified
8e0d255e19976853d402b5623620e149	0	0	0	0	0	0	2	0	4	d__Bacteria;p__Bacteroidota;c__Bacteroidia;o__Chitinophagales;f__Chitinophagaceae;g__Rurimicrobium;s__Rurimicrobium_unclassified
191759331df04a2d8e2ba9085e6eaf2a	0	13	0	0	0	0	0	0	4	d__Bacteria;p__Bacteroidota;c__Bacteroidia;o__Bacteroidales;f__Bacteroidaceae;g__Bacteroides;s__Bacteroides_unclassified
21b04aaabca0f92a5ba0a0b2eaa31aea	16	0	0	0	5	0	0	0	0	d__Bacteria;p__Bacteroidota;c__Bacteroidia;o__Bacteroidales;f__Prevotellaceae;g__Prevotella_7;s__Prevotella_7_unclassified
cb6e17150d6ca988c474eb2a84f7e039	0	0	0	0	0	0	0	6	20	d__Bacteria;p__Bacteroidota;c__Bacteroidia;o__Bacteroidales;f__Prevotellaceae;g__Prevotella_7;s__Prevotella_7_unclassified
9bdba49f903f24d1a5e04e10f6629fd3	0	0	0	0	2	0	0	0	5	d__Bacteria;p__Bacteroidota;c__Bacteroidia;o__Bacteroidales;f__Prevotellaceae;g__Prevotella;s__uncultured_Prevotella_sp.
1677f08f1835b6d92f9273b569a40e53	0	5	0	0	0	0	0	0	3	d__Bacteria;p__Bacteroidota;c__Bacteroidia;o__Bacteroidales;f__F082;g__F082_unclassified;s__F082_unclassified
ca019d0f1f7206065d11886d91083e31	6	8	0	0	0	0	0	0	0	d__Bacteria;p__Bacteroidota;c__Bacteroidia;o__Bacteroidales;f__Prevotellaceae;g__Prevotella;s__Prevotella_nanceiensis
1dfdcd7db65f345b41fbdf1d04386565	0	7	0	0	0	0	0	0	0	d__Bacteria;p__Bacteroidota;c__Bacteroidia;o__Bacteroidales;f__Tannerellaceae;g__Parabacteroides;s__Parabacteroides_merdae
1844e809dd2c69c5a62e27cc7b0d1619	0	0	0	0	2	0	0	3	0	d__Bacteria;p__Bacteroidota;c__Kapabacteria;o__Kapabacteriales;f__Kapabacteriales_unclassified;g__Kapabacteriales_unclassified;s__Kapabacteriales_unclassified
cf67435c4f27618efa4df52ebef414e6	0	0	0	4	8	5	4	9	10	d__Bacteria;p__Bacteroidota;c__Kapabacteria;o__Kapabacteriales;f__Kapabacteriales_unclassified;g__Kapabacteriales_unclassified;s__Kapabacteriales_unclassified
391d7ba6c9793b2147675e2164d74838	0	0	4	5	85	4	0	71	105	d__Bacteria;p__Bacteroidota;c__Bacteroidia;o__Flavobacteriales;f__Crocinitomicaceae;g__Fluviicola;s__Fluviicola_unclassified
62a72f3ed151ebb97f3ebb517e765587	0	0	0	0	0	0	2	0	0	d__Bacteria;p__Bacteroidota;c__Bacteroidia;o__Bacteroidales;f__Bacteroidaceae;g__Bacteroides;s__Bacteroides_ovatus
5f778b651f308ad0f77971b0d4a44727	0	10	0	0	8	0	0	6	0	d__Bacteria;p__Bacteroidota;c__Bacteroidia;o__Bacteroidales;f__Bacteroidaceae;g__Bacteroides;s__Bacteroides_unclassified
4d432a50e008d9a209e0ecf1eea2bb14	0	0	0	0	0	0	0	0	12	d__Bacteria;p__Bacteroidota;c__Bacteroidia;o__Bacteroidales;f__Bacteroidaceae;g__Bacteroides;s__Bacteroides_unclassified
32fca791f329ca0c55464fb47b200215	0	0	0	0	18	0	0	0	0	d__Bacteria;p__Bacteroidota;c__Bacteroidia;o__Bacteroidales;f__Prevotellaceae;g__Prevotella_9;s__Prevotella_9_unclassified
b225d78f3606aaea3222a90099d7b744	0	19	13	0	0	0	0	11	22	d__Bacteria;p__Bacteroidota;c__Bacteroidia;o__Bacteroidales;f__Prevotellaceae;g__Prevotella_9;s__Prevotella_9_unclassified
22e08646a28fd92f3b5f917d15775428	0	0	0	0	0	0	0	6	0	d__Bacteria;p__Bacteroidota;c__Bacteroidia;o__Bacteroidales;f__Prevotellaceae;g__Alloprevotella;s__Alloprevotella_unclassified
cb53a15d270ca054351a34b862390330	8	0	0	0	0	0	0	0	0	d__Bacteria;p__Bacteroidota;c__Bacteroidia;o__Bacteroidales;f__Prevotellaceae;g__Alloprevotella;s__Alloprevotella_tannerae
91604875dfee3b880f62f0b6c13a297e	0	8	0	0	0	0	0	7	0	d__Bacteria;p__Bacteroidota;c__Bacteroidia;o__Bacteroidales;f__Prevotellaceae;g__Alloprevotella;s__Alloprevotella_tannerae
1afc334468970fa90c170942faf4a1df	7	0	0	0	0	0	0	0	0	d__Bacteria;p__Bacteroidota;c__Bacteroidia;o__Bacteroidales;f__Porphyromonadaceae;g__Porphyromonas;s__uncultured_Porphyromonas_sp.
010cbc4854c0afcf47dafadf31c99e98	0	0	0	0	0	0	0	0	19	d__Bacteria;p__Bacteroidota;c__Bacteroidia;o__Bacteroidales;f__Porphyromonadaceae;g__Porphyromonas;s__Porphyromonas_gingivalis
aac5562c2607146f52f78155e0513abe	0	6	0	0	0	0	0	2	4	d__Bacteria;p__Bacteroidota;c__Bacteroidia;o__Bacteroidales;f__Dysgonomonadaceae;g__Dysgonomonas;s__Dysgonomonas_unclassified
af4255d69893b4d79c87cdbb95bed96a	0	0	0	0	8	0	0	0	0	d__Bacteria;p__Bacteroidota;c__Bacteroidia;o__Bacteroidales;f__Porphyromonadaceae;g__Porphyromonas;s__Porphyromonas_gingivalis
cb1f2e9d80601f5f8c89fe7040e534a5	0	0	0	0	0	0	0	11	0	d__Bacteria;p__Bacteroidota;c__Bacteroidia;o__Bacteroidales;f__Porphyromonadaceae;g__Porphyromonas;s__Porphyromonas_endodontalis
23b5687e9721f3caa087526277429e7d	0	0	0	0	0	0	0	2	0	d__Bacteria;p__Bacteroidota;c__Bacteroidia;o__Bacteroidales;f__Bacteroidaceae;g__Bacteroides;s__Bacteroides_sp._CannelCatfish9
0a5a4defc3cecc37e1c7d709a60b22c7	3	32	0	0	7	0	0	25	36	d__Bacteria;p__Bacteroidota;c__Bacteroidia;o__Bacteroidales;f__Bacteroidaceae;g__Bacteroidaceae_unclassified;s__Bacteroidaceae_unclassified
25d8aa4328b5f3e3709359b5ae2c800c	0	0	0	0	6	0	0	0	0	d__Bacteria;p__Bacteroidota;c__Bacteroidia;o__Bacteroidales;f__Porphyromonadaceae;g__Porphyromonas;s__uncultured_Porphyromonas_sp.
9b197d0503953254acf5c4925c8abedc	0	19	0	0	0	0	0	0	0	d__Bacteria;p__Bacteroidota;c__Bacteroidia;o__Bacteroidales;f__Porphyromonadaceae;g__Porphyromonas;s__uncultured_Porphyromonas_sp.
a447268a2d8ec140e0d39af7e8fedd8c	23	0	0	0	0	0	0	0	0	d__Bacteria;p__Bacteroidota;c__Bacteroidia;o__Bacteroidales;f__Porphyromonadaceae;g__Porphyromonas;s__uncultured_Porphyromonas_sp.
8cb5ed2482b18f39555d2440533b3c6d	0	0	0	0	0	0	0	2	0	d__Bacteria;p__Bacteroidota;c__Bacteroidia;o__Flavobacteriales;f__Crocinitomicaceae;g__Fluviicola;s__Fluviicola_unclassified
dc2f672520a7fb34d9f1730632be74b9	28	0	0	0	0	0	0	11	0	d__Bacteria;p__Bacteroidota;c__Bacteroidia;o__Bacteroidales;f__Bacteroidaceae;g__Bacteroides;s__Bacteroides_uniformis
d820d30c7edb23f98124ec3c43f32c0a	0	5	0	0	0	0	0	0	0	d__Bacteria;p__Bacteroidota;c__Bacteroidia;o__Bacteroidales;f__Prevotellaceae;g__Prevotella;s__uncultured_Prevotella_sp.
295c60f99a6f85995fc6ad7c963ed05c	8	0	0	0	0	0	0	0	0	d__Bacteria;p__Bacteroidota;c__Bacteroidia;o__Bacteroidales;f__Prevotellaceae;g__Prevotella;s__uncultured_Prevotella_sp.
24d9265bdf08f92d750292345fb9e515	14	0	6	0	8	0	5	0	8	d__Bacteria;p__Bacteroidota;c__Bacteroidia;o__Bacteroidales;f__Prolixibacteraceae;g__Roseimarinus;s__Roseimarinus_unclassified
d92a9aca8a3ff5e3852feed253a674bb	0	0	0	0	0	0	0	0	4	d__Bacteria;p__Bacteroidota;c__Bacteroidia;o__Flavobacteriales;f__Flavobacteriaceae;g__Flavobacterium;s__Flavobacterium_unclassified
00f1dbf2cf324a450ebaf1085652589d	0	0	0	0	3	0	0	4	9	d__Bacteria;p__Bacteroidota;c__Bacteroidia;o__Flavobacteriales;f__Flavobacteriaceae;g__Flavobacterium;s__Flavobacterium_unclassified
e779cd8144600bee92cca2927658c74f	2	0	0	0	7	0	0	6	17	d__Bacteria;p__Bacteroidota;c__Bacteroidia;o__Flavobacteriales;f__Flavobacteriaceae;g__Flavobacterium;s__Flavobacterium_unclassified
697a91dbb65394832276db3e61f5a53b	0	0	0	4	0	0	0	0	0	d__Bacteria;p__Bacteroidota;c__Bacteroidia;o__Flavobacteriales;f__Flavobacteriaceae;g__Flavobacterium;s__Flavobacterium_unclassified
8d382f968d8420156efc136fba00420f	0	0	0	0	0	4	0	5	4	d__Bacteria;p__Bacteroidota;c__Bacteroidia;o__Flavobacteriales;f__Flavobacteriaceae;g__Flavobacterium;s__Flavobacterium_unclassified
825aa4c47499c1edc741ac888145a886	0	0	5	0	0	0	0	0	0	d__Bacteria;p__Bacteroidota;c__Bacteroidia;o__Flavobacteriales;f__Flavobacteriaceae;g__Flavobacterium;s__Flavobacterium_unclassified
8db8cb6722e51d11aab56483612125aa	0	3	0	0	14	0	0	11	13	d__Bacteria;p__Bacteroidota;c__Kapabacteria;o__Kapabacteriales;f__Kapabacteriales_unclassified;g__Kapabacteriales_unclassified;s__Kapabacteriales_unclassified
6077479e30949e6fe4d25cf49b1580bc	0	0	0	0	0	0	0	0	3	d__Bacteria;p__Bacteroidota;c__Kapabacteria;o__Kapabacteriales;f__Kapabacteriales_unclassified;g__Kapabacteriales_unclassified;s__Kapabacteriales_unclassified
7575c5d1e36ca75c5a8171a29077f1d8	0	0	0	0	0	0	0	0	4	d__Bacteria;p__Bacteroidota;c__Bacteroidia;o__Bacteroidales;f__Bacteroidaceae;g__Bacteroides;s__uncultured_Bacteroides_sp.
914976bd109883cb2f4076cd99dbfc94	3	0	0	0	0	0	0	0	0	d__Bacteria;p__Bacteroidota;c__Bacteroidia;o__Bacteroidales;f__Prevotellaceae;g__Prevotellaceae_NK3B31_group;s__Prevotellaceae_NK3B31_group_unclassified
8cb00606385d9efb1aa8143e6e28c7ca	0	0	0	0	5	0	0	0	0	d__Bacteria;p__Bacteroidota;c__Bacteroidia;o__Bacteroidales;f__Rikenellaceae;g__Rikenellaceae_RC9_gut_group;s__Rikenellaceae_RC9_gut_group_unclassified
5b84b0924600ad4ab81870bed378af01	0	0	0	0	0	0	0	0	2	d__Bacteria;p__Bacteroidota;c__Bacteroidota_unclassified;o__Bacteroidota_unclassified;f__Bacteroidota_unclassified;g__Bacteroidota_unclassified;s__Bacteroidota_unclassified
14b5b1b7b5c1a11a7554728631cbe8c0	0	0	0	0	0	0	0	3	0	d__Bacteria;p__Bacteroidota;c__Bacteroidia;o__Bacteroidales;f__Rikenellaceae;g__Rikenellaceae_RC9_gut_group;s__Rikenellaceae_RC9_gut_group_unclassified
fa38939f799652f26944913f49b02e07	0	0	3	0	0	0	0	0	0	d__Bacteria;p__Bacteroidota;c__Bacteroidia;o__Bacteroidales;f__Muribaculaceae;g__Muribaculaceae_unclassified;s__Muribaculaceae_unclassified
b2c99cb715a0746ee42b71a5a21ed91b	13	0	0	0	0	0	0	0	0	d__Bacteria;p__Bacteroidota;c__Bacteroidia;o__Bacteroidales;f__Prevotellaceae;g__Prevotella_7;s__Prevotella_7_unclassified
da8b4e3322c5f448dd1920256d0f7494	0	0	2	0	0	0	0	0	0	d__Bacteria;p__Bacteroidota;c__Bacteroidia;o__Bacteroidales;f__Bacteroidaceae;g__Bacteroides;s__uncultured_Bacteroides_sp.
78ce80a526c4708b4922435909001482	0	0	0	0	0	0	0	0	5	d__Bacteria;p__Bacteroidota;c__Bacteroidia;o__Bacteroidales;f__Tannerellaceae;g__Parabacteroides;s__Parabacteroides_distasonis
9590d72b2e0cf8d09c71c01a74c65da2	0	3	0	0	6	0	0	0	0	d__Bacteria;p__Bacteroidota;c__Bacteroidia;o__Bacteroidales;f__Bacteroidaceae;g__Bacteroides;s__Bacteroides_fragilis
a0ffa8acb817c5aee8214e626cc0693b	0	0	0	0	0	0	0	4	0	d__Bacteria;p__Bacteroidota;c__Bacteroidia;o__Flavobacteriales;f__Flavobacteriaceae;g__Capnocytophaga;s__Capnocytophaga_unclassified
411f497d2e356f698ca64eeed50626b3	0	0	5	0	0	0	0	0	0	d__unclassified;p__unclassified;c__unclassified;o__unclassified;f__unclassified;g__unclassified;s__unclassified
b375bb407f06c2df645619e90adeb076	0	0	0	0	2	0	0	0	0	d__Bacteria;p__Bacteroidota;c__Bacteroidia;o__Flavobacteriales;f__Flavobacteriaceae;g__Capnocytophaga;s__Capnocytophaga_unclassified
d5fdbb2924288ee9a63a8e2ef02b3d3b	0	0	0	0	0	0	0	0	3	d__Bacteria;p__Patescibacteria;c__Saccharimonadia;o__Saccharimonadales;f__Saccharimonadaceae;g__TM7x;s__TM7x_unclassified
3707f90bf4ddca6e84cbd3c85302361c	0	0	0	0	0	0	2	0	0	d__Bacteria;p__Candidatus_Saccharibacteria;c__Candidatus_Saccharibacteria_unclassified;o__Candidatus_Saccharibacteria_unclassified;f__Candidatus_Saccharibacteria_unclassified;g__Candidatus_Saccharibacteria_unclassified;s__Candidatus_Saccharibacteria_unclassified
6eedf07a0bead46441b81dc2a25df580	2	0	0	0	0	0	0	0	0	d__Bacteria;p__Candidatus_Saccharibacteria;c__Candidatus_Saccharibacteria_unclassified;o__Candidatus_Saccharibacteria_unclassified;f__Candidatus_Saccharibacteria_unclassified;g__Candidatus_Saccharibacteria_unclassified;s__Candidatus_Saccharibacteria_unclassified
ba70ff8af930a36d8f4b16fba5f224e2	3	4	0	2	0	3	0	5	0	d__Bacteria;p__Proteobacteria;c__Alphaproteobacteria;o__Micavibrionales;f__Micavibrionales_unclassified;g__Micavibrionales_unclassified;s__Micavibrionales_unclassified
ba3a2c535c9a63496dd3578f372bba0f	5	0	0	0	4	0	0	0	9	d__Bacteria;p__Proteobacteria;c__Alphaproteobacteria;o__Rickettsiales;f__Mitochondria;g__Mitochondria_unclassified;s__Mitochondria_unclassified
6e61e21c290651e4276ab9b52716d4cc	0	0	0	0	2	0	0	0	0	d__Bacteria;p__Cyanobacteria;c__Cyanobacteriia;o__Chloroplast;f__Chloroplast_unclassified;g__Chloroplast_unclassified;s__Chloroplast_unclassified
309ea1b3f167c0022aee148e426d7ef8	0	0	0	0	2	0	0	0	0	d__Bacteria;p__Cyanobacteria;c__Cyanobacteriia;o__Chloroplast;f__Chloroplast_unclassified;g__Chloroplast_unclassified;s__Chloroplast_unclassified
696a272a809b61188ff3b5751707a13b	0	0	0	0	11	0	0	0	0	d__Bacteria;p__Cyanobacteria;c__Cyanobacteriia;o__Chloroplast;f__Chloroplast_unclassified;g__Chloroplast_unclassified;s__Chloroplast_unclassified
471d7aed09de98ee6925a5de6e92d77f	0	0	0	0	0	0	0	3	0	d__Bacteria;p__Cyanobacteria;c__Cyanobacteriia;o__Limnotrichales;f__Limnotrichaceae;g__Limnothrix;s__Limnothrix_unclassified
b647aee78b917fb0334000837a93dae0	0	0	0	0	2	0	0	0	0	d__unclassified;p__unclassified;c__unclassified;o__unclassified;f__unclassified;g__unclassified;s__unclassified
95bb63e9b84a3b2560459fd736a68c4a	0	0	0	0	0	0	0	0	3	d__unclassified;p__unclassified;c__unclassified;o__unclassified;f__unclassified;g__unclassified;s__unclassified
13947dff723132c4ea4ff6ae3fe60af4	0	0	0	0	9	0	0	0	0	d__Bacteria;p__Cyanobacteria;c__Cyanobacteriia;o__Chloroplast;f__Chloroplast_unclassified;g__Chloroplast_unclassified;s__Chloroplast_unclassified
2806e8b5efad2798518c09c1820e1018	15	13	7	56	163	103	26	100	111	d__Bacteria;p__Cyanobacteria;c__Cyanobacteriia;o__Chloroplast;f__Chloroplast_unclassified;g__Chloroplast_unclassified;s__Chloroplast_unclassified
6a6c6c1748290aff28c67cc60c316f9f	0	0	0	0	0	0	0	2	0	d__unclassified;p__unclassified;c__unclassified;o__unclassified;f__unclassified;g__unclassified;s__unclassified
51a89d03500bcf2c12b87e88f25f37ef	0	0	0	0	0	13	12	0	0	d__Bacteria;p__Cyanobacteria;c__Cyanobacteriia;o__Chloroplast;f__Chloroplast_unclassified;g__Chloroplast_unclassified;s__Chloroplast_unclassified
52a7f2a6c12748fc8b010fe51bb19476	0	0	0	0	7	0	0	0	0	d__Bacteria;p__Cyanobacteria;c__Cyanobacteriia;o__Chloroplast;f__Chloroplast_unclassified;g__Chloroplast_unclassified;s__Chloroplast_unclassified
e652bc18dbd121307d59742374c19550	0	0	0	0	0	5	0	0	0	d__Bacteria;p__Cyanobacteria;c__Cyanobacteriia;o__Chloroplast;f__Chloroplast_unclassified;g__Chloroplast_unclassified;s__Chloroplast_unclassified
664aa2491598cbaf91bd601391ce93b9	0	0	0	0	0	4	0	0	0	d__Bacteria;p__Cyanobacteria;c__Cyanobacteriia;o__Chloroplast;f__Chloroplast_unclassified;g__Chloroplast_unclassified;s__Chloroplast_unclassified
323d9f42de918bcd8682d51bd83100e4	0	0	0	5	67	0	0	108	84	d__Bacteria;p__Cyanobacteria;c__Cyanobacteriia;o__Chloroplast;f__Chloroplast_unclassified;g__Chloroplast_unclassified;s__Chloroplast_unclassified
3cf170d4a3287b533d134b16542bb55a	0	0	0	0	6	0	0	0	0	d__Bacteria;p__Cyanobacteria;c__Cyanobacteriia;o__Chloroplast;f__Chloroplast_unclassified;g__Chloroplast_unclassified;s__Chloroplast_unclassified
1b5ba325325865c21eb77f707be01f69	0	0	0	0	0	0	0	0	5	d__Bacteria;p__Cyanobacteria;c__Cyanobacteriia;o__Chloroplast;f__Chloroplast_unclassified;g__Chloroplast_unclassified;s__Chloroplast_unclassified
a20e65d8f5720f27c8c0212a4b0ebbdc	0	0	0	0	0	0	0	5	7	d__Bacteria;p__Cyanobacteria;c__Cyanobacteriia;o__Chloroplast;f__Chloroplast_unclassified;g__Chloroplast_unclassified;s__Chloroplast_unclassified
6004be281f921f1e8e416343f431a934	6	0	0	0	0	0	0	0	0	d__Bacteria;p__Cyanobacteria;c__Cyanobacteriia;o__Chloroplast;f__Chloroplast_unclassified;g__Chloroplast_unclassified;s__Chloroplast_unclassified
c9e4887e4348b61b500770a2296e9875	0	0	0	0	0	0	0	0	3	d__Bacteria;p__Cyanobacteria;c__Cyanobacteriia;o__Chloroplast;f__Chloroplast_unclassified;g__Chloroplast_unclassified;s__Chloroplast_unclassified
bc740bec9b457a25fa213bef9b13ec53	0	0	0	0	0	0	0	18	11	d__Bacteria;p__Cyanobacteria;c__Cyanobacteriia;o__Chloroplast;f__Chloroplast_unclassified;g__Chloroplast_unclassified;s__Chloroplast_unclassified
a7907ac9c829c92d319d9b9835c02ebf	0	0	0	0	15	0	0	0	0	d__Bacteria;p__Cyanobacteria;c__Cyanobacteriia;o__Chloroplast;f__Chloroplast_unclassified;g__Chloroplast_unclassified;s__Chloroplast_unclassified
75c3ff2e6628c00a4234f1a33295f930	37	55	32	143	165	114	70	177	154	d__Bacteria;p__Cyanobacteria;c__Cyanobacteriia;o__Chloroplast;f__Chloroplast_unclassified;g__Chloroplast_unclassified;s__Chloroplast_unclassified
862db6bb0819ad57e8c70d53cd155fc8	0	0	0	0	0	0	0	21	0	d__Bacteria;p__Cyanobacteria;c__Cyanobacteriia;o__Chloroplast;f__Chloroplast_unclassified;g__Chloroplast_unclassified;s__Chloroplast_unclassified
1e4f3bace6646bb183c161abdb4ac454	0	0	0	0	0	0	0	0	5	d__Bacteria;p__Bacteroidota;c__Kapabacteria;o__Kapabacteriales;f__Kapabacteriales_unclassified;g__Kapabacteriales_unclassified;s__Kapabacteriales_unclassified
11c3dc716671164aaf239efc33f88286	0	0	0	0	4	0	0	3	0	d__Bacteria;p__Bacteroidota;c__Kapabacteria;o__Kapabacteriales;f__Kapabacteriales_unclassified;g__Kapabacteriales_unclassified;s__Kapabacteriales_unclassified
593b7ca578437f8827f6fadeacc187db	0	0	0	0	0	0	0	0	2	d__Bacteria;p__Cyanobacteria;c__Sericytochromatia;o__Sericytochromatia_unclassified;f__Sericytochromatia_unclassified;g__Sericytochromatia_unclassified;s__Sericytochromatia_unclassified
2d34fd7dbb8d298e53574ebbcfdbdf8f	0	0	0	0	4	0	0	0	7	d__Bacteria;p__Cyanobacteria;c__Cyanobacteriia;o__Chloroplast;f__Chloroplast_unclassified;g__Chloroplast_unclassified;s__Chloroplast_unclassified
4dc2d89ecb0fd5a9df45ed761716e89d	0	0	0	0	0	0	0	4	0	d__Bacteria;p__Cyanobacteria;c__Cyanobacteriia;o__Chloroplast;f__Chloroplast_unclassified;g__Chloroplast_unclassified;s__Chloroplast_unclassified
9e860c7630367b882a5d9596f847552e	0	0	0	0	4	0	0	0	0	d__Bacteria;p__Firmicutes;c__Clostridia;o__Christensenellales;f__Christensenellaceae;g__Christensenellaceae_R-7_group;s__Christensenellaceae_R-7_group_unclassified
5c9e00b550164f52b6bee467b95a7d65	0	0	0	0	3	0	0	0	0	d__Bacteria;p__Firmicutes;c__Clostridia;o__Christensenellales;f__Christensenellaceae;g__Christensenellaceae_R-7_group;s__Christensenellaceae_R-7_group_unclassified
2151cad349c3657a0c3cfd15eeb778b5	8	4	8	5	0	0	2	0	3	d__Bacteria;p__Cyanobacteria;c__Vampirivibrionia;o__Caenarcaniphilales;f__Caenarcaniphilales_unclassified;g__Caenarcaniphilales_unclassified;s__Caenarcaniphilales_unclassified
e282d1e6380f197cf9f67564aff644dd	0	0	0	0	0	0	0	0	6	d__Bacteria;p__Firmicutes;c__Clostridia;o__Lachnospirales;f__Lachnospiraceae;g__Tyzzerella;s__Tyzzerella_unclassified
eceff4b220ee2dfdd5c8361973e3bf79	0	0	5	0	0	3	0	0	0	d__Bacteria;p__Firmicutes;c__Clostridia;o__Lachnospirales;f__Lachnospiraceae;g__Tyzzerella;s__Tyzzerella_unclassified
af9528583c1a04265e9e29d5fe220620	3	0	0	0	0	0	0	0	0	d__Bacteria;p__Firmicutes;c__Clostridia;o__Lachnospirales;f__Lachnospiraceae;g__Shuttleworthia;s__Shuttleworthia_unclassified
e3c5f9bb6b22d5930bde7a44e456cfef	0	0	0	0	0	6	0	0	0	d__Bacteria;p__Firmicutes;c__Clostridia;o__Lachnospirales;f__Lachnospiraceae;g__Lachnospira;s__Lachnospira_unclassified
666290285660ad7a46bafc9dc57edb89	0	0	0	0	0	0	2	0	0	d__Bacteria;p__Firmicutes;c__Clostridia;o__Lachnospirales;f__Lachnospiraceae;g__Eubacterium]_eligens_group;s__Eubacterium]_eligens_group_unclassified
9ced4cf44e49797cdf446b7d06675751	4	0	0	0	10	0	0	0	7	d__Bacteria;p__Firmicutes;c__Clostridia;o__Lachnospirales;f__Lachnospiraceae;g__Eubacterium]_eligens_group;s__Eubacterium]_eligens_group_unclassified
926456ff94bd8dd3623860386de92526	4	8	0	0	11	0	0	0	9	d__Bacteria;p__Firmicutes;c__Clostridia;o__Lachnospirales;f__Lachnospiraceae;g__Lachnospira;s__Lachnospira_unclassified
a82a06b44b3c69a6ce96c61a4d9a77c9	7	15	0	0	4	0	0	5	9	d__Bacteria;p__Firmicutes;c__Clostridia;o__Oscillospirales;f__Ruminococcaceae;g__Ruminococcus;s__Ruminococcus_unclassified
7df95f7a5f24ee6ed19a7b483c17de21	0	2	0	0	0	0	0	0	0	d__Bacteria;p__Firmicutes;c__Clostridia;o__Peptostreptococcales-Tissierellales;f__Anaerovoracaceae;g__Eubacterium]_nodatum_group;s__Eubacterium]_nodatum_group_unclassified
14b85723f226d54abf3536b939eb948e	3	0	0	0	0	0	0	0	0	d__Bacteria;p__Proteobacteria;c__Alphaproteobacteria;o__Rickettsiales;f__Mitochondria;g__Mitochondria_unclassified;s__Mitochondria_unclassified
cc0d1a8ad4e0b6f4f024e8d930dfe507	59	84	0	0	0	0	0	0	0	d__Bacteria;p__Cyanobacteria;c__Cyanobacteriia;o__Chloroplast;f__Chloroplast_unclassified;g__Chloroplast_unclassified;s__Chloroplast_unclassified
cb69ce3abdae2f166d0ecfeaa926d751	24	32	0	0	0	0	0	0	0	d__Bacteria;p__Proteobacteria;c__Gammaproteobacteria;o__Burkholderiales;f__Methylophilaceae;g__Methylophilus;s__Methylophilus_unclassified
ee8f7ff9f92442786844382a40c3fef7	0	0	0	0	0	3	0	0	0	d__Bacteria;p__Firmicutes;c__Clostridia;o__Lachnospirales;f__Lachnospiraceae;g__Tuzzerella;s__Tuzzerella_unclassified
3b58bd8f1b604966afd774d2d4630bb9	0	0	0	2	0	0	0	0	0	d__Bacteria;p__Firmicutes;c__Clostridia;o__Oscillospirales;f__Eubacterium]_coprostanoligenes_group;g__Eubacterium]_coprostanoligenes_group_unclassified;s__Eubacterium]_coprostanoligenes_group_unclassified
691f76ae13a4b86daf69ade05006bbbc	0	0	2	0	0	0	3	12	0	d__Bacteria;p__Firmicutes;c__Clostridia;o__Oscillospirales;f__Eubacterium]_coprostanoligenes_group;g__Eubacterium]_coprostanoligenes_group_unclassified;s__Eubacterium]_coprostanoligenes_group_unclassified
ebf718b90f338f601474a89f7890cb09	0	0	0	0	0	0	0	0	4	d__Bacteria;p__Actinobacteriota;c__Actinobacteriota;o__Actinobacteriota_unclassified;f__Actinobacteriota_unclassified;g__Actinobacteriota_unclassified;s__Actinobacteriota_unclassified
9951fe98642fbe40af24a8ff504d345d	0	11	0	0	0	0	0	13	0	d__Bacteria;p__Actinobacteriota;c__Actinobacteriota;o__Micrococcales;f__Microbacteriaceae;g__Curtobacterium;s__Curtobacterium_flaccumfaciens
ac86cc2cbd1c465890de7c18f221bd0e	0	0	0	24	0	0	2	3	5	d__Bacteria;p__Actinobacteriota;c__Acidimicrobiia;o__Microtrichales;f__Ilumatobacteraceae;g__Ilumatobacter;s__Ilumatobacter_unclassified
658f8e759ac7c72aa33a047b2ea59e41	0	0	0	0	0	10	7	0	5	d__Bacteria;p__Firmicutes;c__Clostridia;o__Lachnospirales;f__Lachnospiraceae;g__Agathobacter;s__Agathobacter_unclassified
4b20738e00cd2e6c80050bac51c6ec64	0	24	0	0	0	0	0	0	0	d__Bacteria;p__Firmicutes;c__Clostridia;o__Lachnospirales;f__Lachnospiraceae;g__Agathobacter;s__Agathobacter_unclassified
a125f092e175fd4a257a67127a75a34c	0	0	2	0	0	0	0	0	0	d__Bacteria;p__Actinobacteriota;c__Actinobacteriota;o__Micrococcales;f__Intrasporangiaceae;g__Humibacillus;s__Humibacillus_sp._S63
cee25e6a8da2c1dc599e73698085f395	0	0	0	0	0	0	0	0	9	d__Bacteria;p__Actinobacteriota;c__Actinobacteria;o__Actinomycetales;f__Actinomycetaceae;g__Actinomyces;s__Actinomyces_unclassified
a0c635f2fd8300233da00f3278810892	5	0	0	0	0	0	0	0	0	d__Bacteria;p__Actinobacteriota;c__Actinobacteria;o__Actinomycetales;f__Actinomycetaceae;g__Actinomyces;s__Actinomyces_unclassified
e0ad4fd33b5e5906847d46074018e387	0	0	0	0	3	0	0	0	0	d__Bacteria;p__Firmicutes;c__Clostridia;o__Lachnospirales;f__Lachnospiraceae;g__Lachnoclostridium;s__Lachnoclostridium_unclassified
2a25d9a914d0991e7ae76213883a9d2b	0	0	0	0	0	0	2	0	0	d__Bacteria;p__Firmicutes;c__Clostridia;o__Lachnospirales;f__Lachnospiraceae;g__Lachnoclostridium;s__Lachnoclostridium_unclassified
369fbfb22e7ad456a9970467e6034e45	0	5	0	0	0	0	0	0	0	d__Bacteria;p__Verrucomicrobiota;c__Verrucomicrobiae;o__Verrucomicrobiales;f__Verrucomicrobiaceae;g__Prosthecobacter;s__Prosthecobacter_unclassified
4eb9ab054f5951f43d627322a3ad3d89	63	67	0	0	0	0	0	0	0	d__Bacteria;p__Proteobacteria;c__Gammaproteobacteria;o__Burkholderiales;f__Methylophilaceae;g__Methylophilus;s__Methylophilus_unclassified
7e800ca95c16e63de5e240778bf1ac83	0	0	4	0	10	14	13	0	10	d__Bacteria;p__Actinobacteriota;c__Actinobacteriota;o__Micrococcales;f__Microbacteriaceae;g__Conyzicola;s__Conyzicola_lurida
1ea423d3229aad1d4ab5aa2f5f4d41b9	14	0	0	0	0	0	0	0	0	d__Bacteria;p__Actinobacteriota;c__Actinobacteria;o__Micrococcales;f__Microbacteriaceae;g__Amnibacterium;s__Amnibacterium_unclassified
a4e9e92f2d744853f8ef98034699e256	0	0	0	9	0	0	0	0	0	d__Bacteria;p__Actinobacteriota;c__Actinobacteria;o__Micrococcales;f__Microbacteriaceae;g__Aurantimicrobium;s__Aurantimicrobium_unclassified
802d28847b9a49c880d34124894cc037	0	0	0	0	0	4	0	0	0	d__unclassified;p__unclassified;c__unclassified;o__unclassified;f__unclassified;g__unclassified;s__unclassified
5999c35e6ae04cdbf814369186151665	17	0	0	0	0	0	0	0	0	d__Bacteria;p__Cyanobacteria;c__Cyanobacteriia;o__Chloroplast;f__Chloroplast_unclassified;g__Chloroplast_unclassified;s__Chloroplast_unclassified
a1b4defc70eaa6536f50e3d09eb72c5f	23	0	0	0	14	0	0	19	26	d__Bacteria;p__Proteobacteria;c__Gammaproteobacteria;o__Enterobacterales;f__Erwiniaceae;g__Pantoea;s__Pantoea_agglomerans
3af5804c9c037a23603247b560d9e2d5	37	34	202	0	0	34	0	0	0	d__Bacteria;p__Proteobacteria;c__Gammaproteobacteria;o__Enterobacterales;f__Enterobacteriaceae;g__Enterobacter;s__uncultured_Enterobacter_sp.
cdd07976a8984507bcca243c80c255ea	62	35	0	170	0	133	125	0	0	d__Bacteria;p__Proteobacteria;c__Gammaproteobacteria;o__Enterobacterales;f__Enterobacteriaceae;g__Klebsiella;s__Klebsiella_aerogenes
674b7cfdb7272f19817fdacf79ae0bee	0	0	0	23	0	0	0	0	0	d__Bacteria;p__Proteobacteria;c__Gammaproteobacteria;o__Enterobacterales;f__Enterobacteriaceae;g__Klebsiella;s__Klebsiella_sp._RV_F03_18c
a3bbbfb3d508779f0eefe022f360439b	31	144	0	0	43	0	0	50	73	d__Bacteria;p__Proteobacteria;c__Gammaproteobacteria;o__Enterobacterales;f__Erwiniaceae;g__Pantoea;s__Pantoea_agglomerans
310d042408681b5123bf6d528233306e	0	59	0	0	37	0	0	41	55	d__Bacteria;p__Proteobacteria;c__Gammaproteobacteria;o__Enterobacterales;f__Erwiniaceae;g__Pantoea;s__Pantoea_agglomerans
591ed1d6afd1e79ae33d6b6cd0c6b185	22	32	6	0	9	4	7	7	16	d__Bacteria;p__Proteobacteria;c__Gammaproteobacteria;o__Enterobacterales;f__Enterobacteriaceae;g__Escherichia-Shigella;s__Escherichia-Shigella_unclassified
e77bbd1b8f8e057b88dc65733ddb19e7	395	442	430	85	0	84	83	0	0	d__Bacteria;p__Proteobacteria;c__Gammaproteobacteria;o__Enterobacterales;f__Erwiniaceae;g__Pantoea;s__Pantoea_agglomerans
3a2b04f1323f2225c4657784ae943e6c	1090	1203	1256	0	0	30	0	9	0	d__Bacteria;p__Proteobacteria;c__Gammaproteobacteria;o__Enterobacterales;f__Enterobacteriaceae;g__Enterobacter;s__Enterobacter_sp._NJ-64
f27aa987d85bb2adc1a28169d06c4f67	878	996	1118	47	0	0	0	0	0	d__Bacteria;p__Proteobacteria;c__Gammaproteobacteria;o__Enterobacterales;f__Erwiniaceae;g__Pantoea;s__Pantoea_agglomerans
e7e7be8e6849a278367bdd268c1282b5	25	0	0	0	0	0	0	0	0	d__Bacteria;p__Proteobacteria;c__Gammaproteobacteria;o__Enterobacterales;f__Enterobacteriaceae;g__Enterobacter;s__Enterobacter_cloacae
84c1573f5168ec2c015e35f0ca34007b	0	5	0	0	0	0	0	0	0	d__Bacteria;p__Proteobacteria;c__Gammaproteobacteria;o__Enterobacterales;f__Enterobacteriaceae;g__Enterobacter;s__Enterobacter_cloacae
1f81f9d2061057ecc701f09687b1afa2	1416	1553	1779	106	0	71	69	0	8	d__Bacteria;p__Proteobacteria;c__Gammaproteobacteria;o__Enterobacterales;f__Enterobacteriaceae;g__Enterobacter;s__Enterobacter_sp._NJ-64
ffd279ea2f0788ac822fefc112794701	0	81	0	0	0	0	0	0	0	d__Bacteria;p__Proteobacteria;c__Gammaproteobacteria;o__Enterobacterales;f__Enterobacteriaceae;g__Enterobacter;s__Enterobacter_sp._NJ-64
03adba0c5f99eb10113571b46ec997fd	90	0	0	0	0	0	0	0	0	d__Bacteria;p__Proteobacteria;c__Gammaproteobacteria;o__Enterobacterales;f__Enterobacteriaceae;g__Enterobacter;s__Enterobacter_sp._NJ-64
93e3e4655c1023941b49d3a8c959c9aa	11	0	0	0	0	0	0	0	0	d__Bacteria;p__Proteobacteria;c__Gammaproteobacteria;o__Enterobacterales;f__Enterobacteriaceae;g__Enterobacter;s__Enterobacter_sp.
3c32da919e984f9a6a428b8e8d2e8377	110	76	0	0	0	0	0	0	0	d__Bacteria;p__Proteobacteria;c__Gammaproteobacteria;o__Enterobacterales;f__Erwiniaceae;g__Pantoea;s__Pantoea_agglomerans
a186d4587df24686a3b8eda90812781f	112	106	0	0	0	0	0	0	0	d__Bacteria;p__Proteobacteria;c__Gammaproteobacteria;o__Enterobacterales;f__Enterobacteriaceae;g__Kosakonia;s__Kosakonia_oryzendophytica
a0521d7025b481d7f41d6da0d82e5c79	915	976	1266	0	0	0	0	0	0	d__Bacteria;p__Proteobacteria;c__Gammaproteobacteria;o__Enterobacterales;f__Enterobacteriaceae;g__Enterobacter;s__Enterobacter_cloacae
11ea5c03e0f288bd942ae8def4b63c0a	0	0	0	0	4	0	0	4	5	d__Bacteria;p__Proteobacteria;c__Gammaproteobacteria;o__Enterobacterales;f__Vibrionaceae;g__Vibrio;s__Vibrio_unclassified
41bd65ca3acb700deba5dfb162ec87ca	0	0	0	0	0	2	0	0	0	d__Bacteria;p__Proteobacteria;c__Gammaproteobacteria;o__Enterobacterales;f__Yersiniaceae;g__Rahnella1;s__Rahnella1_unclassified
667f91879d19b4ba688a0ff7ca7f3b1c	0	0	0	0	0	0	0	0	3	d__Bacteria;p__Proteobacteria;c__Gammaproteobacteria;o__Enterobacterales;f__Shewanellaceae;g__Shewanella;s__Shewanella_unclassified
34588d48b1f866ee34ee3225e78009e8	7	0	0	0	0	0	0	0	0	d__Bacteria;p__Proteobacteria;c__Gammaproteobacteria;o__Enterobacterales;f__Yersiniaceae;g__Serratia;s__Serratia_sp._C1
74c764cd57dcb0e8dc8945a1836bdc3a	15	0	0	0	0	0	0	0	0	d__Bacteria;p__Proteobacteria;c__Gammaproteobacteria;o__Enterobacterales;f__Enterobacteriaceae;g__Klebsiella;s__Klebsiella_pneumoniae
56aa91b83f97f0e967295d3f17554ed5	0	0	0	0	0	0	0	64	20	d__Bacteria;p__Proteobacteria;c__Gammaproteobacteria;o__Enterobacterales;f__Enterobacteriaceae;g__Klebsiella;s__Klebsiella_pneumoniae
d37810d23362ef250b3e0b47205e78fb	0	33	0	0	4	0	0	13	24	d__Bacteria;p__Proteobacteria;c__Gammaproteobacteria;o__Vibrionales;f__Vibrionaceae;g__Vibrio;s__Vibrio_harveyi
554581107095e6f796fa5934964f8b8f	0	0	0	0	0	0	0	0	8	d__Bacteria;p__Actinobacteriota;c__Actinobacteria;o__Actinomycetales;f__Actinomycetaceae;g__Actinomyces;s__Actinomyces_unclassified
916552006386032e5c8383a1f07a3888	0	13	0	0	0	0	0	0	0	d__Bacteria;p__Actinobacteriota;c__Actinobacteria;o__Micrococcales;f__Micrococcaceae;g__Rothia;s__Rothia_unclassified
2340d0ea6fd3c3b065699140a3726319	0	0	0	0	2	0	0	0	0	d__Bacteria;p__Actinobacteriota;c__Actinobacteria;o__Micrococcales;f__Micrococcaceae;g__Rothia;s__Rothia_unclassified
3c2934680d564f24be3099a620adb243	9	0	0	0	0	0	0	2	0	d__Bacteria;p__Actinobacteriota;c__Actinobacteria;o__Micrococcales;f__Micrococcaceae;g__Rothia;s__Rothia_unclassified
da86dc3412dffea584b0d216e092e149	0	0	0	4	0	0	0	0	0	d__Bacteria;p__Actinobacteriota;c__Actinobacteria;o__Corynebacteriales;f__Mycobacteriaceae;g__Mycobacterium;s__Mycobacterium_unclassified
ae7d8efb06e9c0ad71820823c3089849	0	8	0	0	0	0	0	6	0	d__Bacteria;p__Actinobacteriota;c__Actinobacteria;o__Bifidobacteriales;f__Bifidobacteriaceae;g__Bifidobacterium;s__Bifidobacterium_unclassified
2257d58ebb22a4168da71744993d1ce9	0	0	0	0	0	0	0	0	27	d__Bacteria;p__Actinobacteriota;c__Actinobacteria;o__Bifidobacteriales;f__Bifidobacteriaceae;g__Bifidobacterium;s__Bifidobacterium_unclassified
a3e5ed4f236ccc0603c2f0bb49cf6883	10	20	0	0	16	0	0	13	20	d__Bacteria;p__Actinobacteriota;c__Actinobacteria;o__Bifidobacteriales;f__Bifidobacteriaceae;g__Bifidobacterium;s__Bifidobacterium_unclassified
4a2a1bdcdf24c8925e5977403e7df1cb	0	0	0	5	0	0	0	0	0	d__Bacteria;p__Actinobacteriota;c__Actinobacteria;o__Bifidobacteriales;f__Bifidobacteriaceae;g__Bifidobacterium;s__Bifidobacterium_unclassified
b352fdf358f88c5b6ddc83e6fb5b77d1	0	0	0	0	0	0	0	0	7	d__Bacteria;p__Actinobacteriota;c__Actinobacteria;o__Bifidobacteriales;f__Bifidobacteriaceae;g__Bifidobacterium;s__Bifidobacterium_unclassified
49da9a019593210da4c982cdb7ace699	0	0	0	0	0	5	0	0	0	d__Bacteria;p__Actinobacteriota;c__Actinobacteria;o__Micrococcales;f__Microbacteriaceae;g__Microbacterium;s__Microbacterium_unclassified
9eb262973b0c92bad335064cb515c2fe	0	0	0	14	0	0	31	0	4	d__Bacteria;p__Actinobacteriota;c__Actinobacteriota;o__Micromonosporales;f__Micromonosporaceae;g__Micromonospora;s__Micromonospora_sp._WMMB_342
56dc791ca4ae57bf480bb0a9e1ffcd8c	11	9	41	0	0	0	0	0	0	d__Bacteria;p__Actinobacteriota;c__Actinobacteriota;o__Micrococcales;f__Micrococcaceae;g__Arthrobacter;s__Arthrobacter_sp._HJ4
5698cd69c0082b2901499668cb838785	0	0	6	0	0	5	7	7	0	d__Bacteria;p__Firmicutes;c__Clostridia;o__Lachnospirales;f__Lachnospiraceae;g__Tyzzerella;s__Tyzzerella_unclassified
9b71266783ce08e3ced768ff7c6a726d	0	0	0	0	0	0	0	0	6	d__Bacteria;p__Firmicutes;c__Clostridia;o__Lachnospirales;f__Lachnospiraceae;g__Tyzzerella;s__Tyzzerella_unclassified
a4153adbe09ff6d4db9133bcfcbf4858	0	0	0	0	10	0	0	0	0	d__Bacteria;p__Firmicutes;c__Clostridia;o__Oscillospirales;f__Eubacterium]_coprostanoligenes_group;g__Eubacterium]_coprostanoligenes_group_unclassified;s__Eubacterium]_coprostanoligenes_group_unclassified
286d4969874789c9526604e47de8c0f5	0	0	0	0	0	2	2	0	0	d__Bacteria;p__Firmicutes;c__Clostridia;o__Oscillospirales;f__Eubacterium]_coprostanoligenes_group;g__Eubacterium]_coprostanoligenes_group_unclassified;s__Eubacterium]_coprostanoligenes_group_unclassified
9ae3f9e6c7dfe1ba88bde4faedde853a	0	0	3	0	0	0	0	0	0	d__Bacteria;p__Firmicutes;c__Clostridia;o__Lachnospirales;f__Lachnospiraceae;g__Lachnospiraceae_UCG-010;s__Lachnospiraceae_UCG-010_unclassified
8b1b44ce298d1096a92f1cd560e00d88	0	0	0	0	0	3	0	11	3	d__Bacteria;p__Firmicutes;c__Clostridia;o__Oscillospirales;f__Eubacterium]_coprostanoligenes_group;g__Eubacterium]_coprostanoligenes_group_unclassified;s__Eubacterium]_coprostanoligenes_group_unclassified
5c9c1d93f695f0a51d298c9b67bf12a9	0	0	0	0	0	2	0	0	0	d__Bacteria;p__Firmicutes;c__Clostridia;o__Clostridiales;f__Lachnospiraceae;g__Lachnospiraceae_unclassified;s__Lachnospiraceae_unclassified
9b9d7ace542b54166c52ec8aed7f77d7	0	3	0	0	0	0	0	0	0	d__Bacteria;p__Firmicutes;c__Clostridia;o__Clostridiales;f__Clostridiaceae;g__Clostridium_sensu_stricto_1;s__Clostridium_sensu_stricto_1_unclassified
b5a56c6ff6c02162d5eeb769c96072e5	3	30	0	0	3	0	0	8	6	d__Bacteria;p__Campylobacterota;c__Campylobacteria;o__Campylobacterales;f__Arcobacteraceae;g__Malaciobacter;s__Malaciobacter_unclassified
7cfaef589dca706e4cc0abc251373305	0	6	0	0	0	0	0	7	9	d__Bacteria;p__Proteobacteria;c__Gammaproteobacteria;o__Enterobacterales;f__Budviciaceae;g__Pragia;s__Pragia_unclassified
bab04fe1e66cb0d95493e7431b04fc0e	4	0	0	0	0	0	0	0	0	d__Bacteria;p__Proteobacteria;c__Gammaproteobacteria;o__Enterobacterales;f__Budviciaceae;g__Pragia;s__Pragia_unclassified
085b1a892ce70dc8f76f2aa3b1279b26	0	0	0	0	0	6	0	0	0	d__Bacteria;p__Proteobacteria;c__Gammaproteobacteria;o__Aeromonadales;f__Aeromonadaceae;g__Aeromonas;s__Aeromonas_hydrophila
976a1e4c267816325bac9c68a40ad908	10	87	3	3	5	0	0	15	0	d__Bacteria;p__Proteobacteria;c__Gammaproteobacteria;o__Aeromonadales;f__Aeromonadaceae;g__Aeromonas;s__Aeromonas_sp._KYO28
a48091cb79cca08860fcc7c9f972371e	4	0	0	0	0	0	0	0	0	d__Bacteria;p__Proteobacteria;c__Gammaproteobacteria;o__Aeromonadales;f__Aeromonadaceae;g__Aeromonas;s__Aeromonas_sp._AUBAS34
2457188c02b21b4e228c436873a15b5a	3	0	0	0	0	0	0	0	0	d__Bacteria;p__Firmicutes;c__Clostridia;o__Lachnospirales;f__Lachnospiraceae;g__Blautia;s__Blautia_unclassified
ffa28c0c4f9f3720b646af2871b729a4	0	0	0	0	0	0	5	0	0	d__Bacteria;p__Firmicutes;c__Clostridia;o__Clostridiales;f__Lachnospiraceae;g__Faecalimonas;s__Faecalimonas_umbilicata
1ad20c0e4ced6c44f511ebce94b1c540	8	0	0	0	0	0	0	0	0	d__Bacteria;p__Firmicutes;c__Clostridia;o__Lachnospirales;f__Lachnospiraceae;g__Ruminococcus]_torques_group;s__Ruminococcus]_torques_group_unclassified
ea74f77e4100bfb6cd781caec7405bc0	0	0	0	0	2	0	0	0	0	d__Bacteria;p__Firmicutes;c__Clostridia;o__Clostridiales;f__Lachnospiraceae;g__Lachnospiraceae_unclassified;s__Lachnospiraceae_unclassified
575037da2eda0f9dda9e70d41ebd71c8	22	0	7	0	0	0	0	0	0	d__Bacteria;p__Firmicutes;c__Clostridia;o__Lachnospirales;f__Lachnospiraceae;g__Roseburia;s__Roseburia_unclassified
f3be9c848b0d220c6c1081c60b59b63d	13	0	0	0	0	0	0	0	0	d__Bacteria;p__Firmicutes;c__Clostridia;o__Lachnospirales;f__Lachnospiraceae;g__Roseburia;s__Roseburia_unclassified
abcd4ebe8680873700831ab996763017	0	2	0	0	0	0	0	0	0	d__Bacteria;p__Firmicutes;c__Clostridia;o__Clostridiales;f__Lachnospiraceae;g__Shuttleworthia;s__uncultured_Shuttleworthia_sp.
57428e92349d0ab586e88aa6e6f44cb2	0	0	0	0	0	0	0	9	0	d__Bacteria;p__Firmicutes;c__Firmicutes_unclassified;o__Firmicutes_unclassified;f__Firmicutes_unclassified;g__Firmicutes_unclassified;s__Firmicutes_unclassified
da185943062e8dee1ad506d607285ac6	0	7	2	6	0	0	0	0	10	d__Bacteria;p__Firmicutes;c__Clostridia;o__Lachnospirales;f__Lachnospiraceae;g__Fusicatenibacter;s__Fusicatenibacter_unclassified
7df610e63e14ed64f727741fd81b0165	0	0	3	0	0	0	0	0	0	d__Bacteria;p__Firmicutes;c__Clostridia;o__Clostridiales;f__Lachnospiraceae;g__Lachnospiraceae_unclassified;s__Lachnospiraceae_unclassified
be5733ea852f4b599aaf041890915045	0	0	0	0	0	0	0	3	0	d__Bacteria;p__Firmicutes;c__Clostridia;o__Lachnospirales;f__Lachnospiraceae;g__Howardella;s__Howardella_unclassified
dc28023ceddf9121a15158ae718b4472	0	0	0	0	7	0	0	0	0	d__Bacteria;p__Firmicutes;c__Clostridia;o__Lachnospirales;f__Lachnospiraceae;g__Ruminococcus]_torques_group;s__Ruminococcus]_torques_group_unclassified
bf1a08d3c50c290f038d68546e93cd34	0	0	0	0	0	3	0	0	0	d__Bacteria;p__Firmicutes;c__Clostridia;o__Clostridiales;f__Lachnospiraceae;g__Lachnospiraceae_unclassified;s__Lachnospiraceae_unclassified
6d816b8fa226eb26b395f1fb33b3de51	13	0	0	0	0	0	0	0	0	d__Bacteria;p__Firmicutes;c__Erysipelotrichia;o__Erysipelotrichales;f__Erysipelotrichaceae;g__Erysipelatoclostridium;s__Erysipelatoclostridium_sp._SNUG30386
29635491d729525b52a11f81671920a3	0	0	0	3	0	0	0	0	0	d__Bacteria;p__Firmicutes;c__Clostridia;o__Clostridiales;f__Lachnospiraceae;g__Lachnospiraceae_unclassified;s__Lachnospiraceae_unclassified
f31fea8382b3c05f5faea335fd88fec8	3	0	0	0	0	0	0	0	0	d__Bacteria;p__Firmicutes;c__Clostridia;o__Lachnospirales;f__Lachnospiraceae;g__Coprococcus;s__Coprococcus_unclassified
ca0eb1b092edeff01cc3c9892bc63d42	23	0	6	0	21	0	0	24	20	d__Bacteria;p__Firmicutes;c__Clostridia;o__Oscillospirales;f__Ruminococcaceae;g__Faecalibacterium;s__Faecalibacterium_unclassified
d41f18c7920d46ca39192ae8c158fb54	0	24	0	0	0	0	0	0	0	d__Bacteria;p__Firmicutes;c__Clostridia;o__Oscillospirales;f__Ruminococcaceae;g__Faecalibacterium;s__Faecalibacterium_unclassified
58225734163209910fc7df83bd14263e	0	20	0	0	0	0	4	0	0	d__Bacteria;p__Firmicutes;c__Clostridia;o__Oscillospirales;f__Ruminococcaceae;g__Faecalibacterium;s__Faecalibacterium_unclassified
683246b6ae5eae5e9aa8ee7c515f67b7	0	0	0	0	0	0	0	0	3	d__Bacteria;p__Firmicutes;c__Clostridia;o__Oscillospirales;f__Ruminococcaceae;g__Ruminococcus;s__Ruminococcus_unclassified
1c2a04146c63d62edc64cf611bed341b	0	6	0	0	0	0	0	0	0	d__Bacteria;p__Firmicutes;c__Clostridia;o__Oscillospirales;f__Ruminococcaceae;g__Ruminococcus;s__Ruminococcus_unclassified
46f5c34a270f9277a45c08af86c6d3ea	0	3	0	0	0	0	0	0	0	d__Bacteria;p__Proteobacteria;c__Gammaproteobacteria;o__Enterobacterales;f__Pasteurellaceae;g__Actinobacillus;s__Actinobacillus_unclassified
6263893e69bcf6bbd31d833eef34e06a	0	0	8	5	0	9	9	0	0	d__Bacteria;p__Proteobacteria;c__Gammaproteobacteria;o__Enterobacterales;f__Vibrionaceae;g__Vibrio;s__Vibrio_unclassified
894cc1a695205ee3497fc9d90c4c3156	0	0	0	0	0	0	0	0	3	d__Bacteria;p__Firmicutes;c__Clostridia;o__Oscillospirales;f__Ruminococcaceae;g__Ruminococcus;s__Ruminococcus_unclassified
3f6b75aec74e42c1451fd581582a01d7	5	0	34	83	52	55	83	39	44	d__Bacteria;p__Gemmatimonadota;c__Gemmatimonadetes;o__Gemmatimonadales;f__Gemmatimonadaceae;g__Gemmatimonas;s__Gemmatimonas_unclassified
ba409f90328dde74f3df8a3a5fb1b4e0	0	0	0	0	0	0	4	7	4	d__Bacteria;p__Gemmatimonadota;c__Gemmatimonadetes;o__Gemmatimonadales;f__Gemmatimonadaceae;g__Gemmatimonas;s__Gemmatimonas_unclassified
1478159e337e0e0e504c40f9a60ab1f4	0	0	0	6	0	0	0	0	0	d__Bacteria;p__Gemmatimonadota;c__Gemmatimonadetes;o__Gemmatimonadales;f__Gemmatimonadaceae;g__Gemmatimonas;s__Gemmatimonas_unclassified
1e8ac12c62357c3544875deb7847fc90	0	0	0	2	0	0	0	0	0	d__unclassified;p__unclassified;c__unclassified;o__unclassified;f__unclassified;g__unclassified;s__unclassified
8421d5f94f1f3e03ba65566dd45a7d54	0	5	0	0	0	0	0	0	0	d__Bacteria;p__Desulfobacterota;c__Desulfuromonadia;o__Bradymonadales;f__Bradymonadales_unclassified;g__Bradymonadales_unclassified;s__Bradymonadales_unclassified
78466568469f667944536e2efb8cdc77	0	0	0	0	0	0	0	2	0	d__Bacteria;p__Bdellovibrionota;c__Bdellovibrionia;o__Bdellovibrionales;f__Bdellovibrionaceae;g__OM27_clade;s__OM27_clade_unclassified
01b0fc9790b96a23be26c6ce54d0df19	2	0	0	0	0	0	0	0	0	d__Bacteria;p__Bdellovibrionota;c__Bdellovibrionia;o__Bdellovibrionales;f__Bdellovibrionaceae;g__OM27_clade;s__OM27_clade_unclassified
42151fca49245a5c63f351aff0ea1f3c	0	0	2	2	3	0	4	3	6	d__Bacteria;p__Bdellovibrionota;c__Bdellovibrionia;o__Bdellovibrionales;f__Bdellovibrionaceae;g__OM27_clade;s__OM27_clade_unclassified
d9b64a2f0cb8ad285dc41878fc52409b	0	0	13	0	2	0	0	0	7	d__Bacteria;p__Bdellovibrionota;c__Bdellovibrionia;o__Bdellovibrionales;f__Bdellovibrionaceae;g__OM27_clade;s__OM27_clade_unclassified
59500d1e4a9c4e0d3b7c1d3c18c3af9e	0	5	0	0	0	0	0	0	0	d__Bacteria;p__Actinobacteriota;c__Actinobacteriota;o__Actinobacteriota_unclassified;f__Actinobacteriota_unclassified;g__Actinobacteriota_unclassified;s__Actinobacteriota_unclassified
fddc32a2184463839a8d60ea57901c41	5	0	0	0	0	0	0	0	0	d__Bacteria;p__Desulfobacterota;c__Desulfovibrionia;o__Desulfovibrionales;f__Desulfovibrionaceae;g__Desulfovibrio;s__Desulfovibrio_unclassified
9e20a235c547acc52759d1b7c6e32662	3	0	0	3	0	0	4	0	0	d__Bacteria;p__Desulfobacterota;c__Desulfovibrionia;o__Desulfovibrionales;f__Desulfovibrionaceae;g__Desulfovibrionaceae_unclassified;s__Desulfovibrionaceae_unclassified
4a75ff0bae5bda54eea0477cd9facd33	0	0	0	0	0	0	0	0	3	d__Bacteria;p__Desulfobacterota;c__Desulfovibrionia;o__Desulfovibrionales;f__Desulfovibrionaceae;g__Bilophila;s__Bilophila_unclassified
d39772cbc0314beb0fbcd3f760c0f89a	0	0	0	0	0	0	5	0	0	d__Bacteria;p__Actinobacteriota;c__Actinobacteriota;o__Actinobacteriota_unclassified;f__Actinobacteriota_unclassified;g__Actinobacteriota_unclassified;s__Actinobacteriota_unclassified
ab0e6eaf57e1f3fc03738546638399b9	0	0	0	0	0	0	0	6	0	d__Bacteria;p__Bdellovibrionota;c__Bdellovibrionia;o__Bacteriovoracales;f__Bacteriovoracaceae;g__Peredibacter;s__Peredibacter_unclassified
77049d75f92fc520bc58d4f5e9f1335c	0	9	0	0	5	0	0	0	0	d__Bacteria;p__Firmicutes;c__Clostridia;o__Monoglobales;f__Monoglobaceae;g__Monoglobus;s__Monoglobus_unclassified
5809c15976c599adbbea647077c66355	0	74	0	0	0	0	0	0	0	d__Bacteria;p__Proteobacteria;c__Gammaproteobacteria;o__Enterobacterales;f__Pasteurellaceae;g__Haemophilus;s__Haemophilus_unclassified
c13359a9f895b1a2b9fcf49ceaea0e8a	174	115	0	0	32	0	0	22	33	d__Bacteria;p__Proteobacteria;c__Gammaproteobacteria;o__Enterobacterales;f__Pasteurellaceae;g__Haemophilus;s__Haemophilus_unclassified
a83a9c00794beb6119bdc0677d6727b6	51	0	0	0	0	0	0	0	0	d__Bacteria;p__Proteobacteria;c__Gammaproteobacteria;o__Enterobacterales;f__Pasteurellaceae;g__Haemophilus;s__Haemophilus_unclassified
98e1023db5643c3eff2d5488014539eb	0	0	0	0	0	0	0	0	5	d__Bacteria;p__Proteobacteria;c__Gammaproteobacteria;o__Enterobacterales;f__Pasteurellaceae;g__Aggregatibacter;s__Aggregatibacter_unclassified
816c3d478ebffd167938153c8dc4faa0	15	0	0	0	0	0	0	0	0	d__Bacteria;p__Proteobacteria;c__Gammaproteobacteria;o__Enterobacterales;f__Pasteurellaceae;g__Aggregatibacter;s__Aggregatibacter_unclassified
3b8ab1e0d4d6d2df54158bbab123cbdb	0	0	0	0	6	0	0	0	0	d__Bacteria;p__Proteobacteria;c__Gammaproteobacteria;o__Enterobacterales;f__Pasteurellaceae;g__Haemophilus;s__Haemophilus_unclassified
5a363ca433e6426ed3252fd620f36f80	12	0	0	0	0	0	0	0	9	d__Bacteria;p__Proteobacteria;c__Gammaproteobacteria;o__Enterobacterales;f__Pasteurellaceae;g__Haemophilus;s__Haemophilus_unclassified
e73c0fa69ad4221f822e2e5dcb920e76	28	27	0	0	15	0	0	12	11	d__Bacteria;p__Fusobacteriota;c__Fusobacteriia;o__Fusobacteriales;f__Fusobacteriaceae;g__Fusobacterium;s__Fusobacterium_unclassified
0bb5558b286dff2cf4e082135ea2c1ad	0	0	0	0	0	0	0	2	0	d__Bacteria;p__Fusobacteriota;c__Fusobacteriia;o__Fusobacteriales;f__Leptotrichiaceae;g__Leptotrichia;s__Leptotrichia_unclassified
bf0b35125fbb60d017c2a9f374777c16	32	33	0	0	0	0	0	0	0	d__Bacteria;p__Fusobacteriota;c__Fusobacteriia;o__Fusobacteriales;f__Fusobacteriaceae;g__Fusobacterium;s__Fusobacterium_unclassified
318504d6268f2d6674aa0d9861c9fbb9	17	0	0	0	0	0	0	18	0	d__Bacteria;p__Fusobacteriota;c__Fusobacteriia;o__Fusobacteriales;f__Fusobacteriaceae;g__Fusobacterium;s__Fusobacterium_unclassified
5c038c67a88177801122ac191fa9c52e	0	0	0	0	0	0	15	0	0	d__Bacteria;p__Proteobacteria;c__Alphaproteobacteria;o__Sphingomonadales;f__Sphingomonadaceae;g__Sphingomonas;s__Sphingomonas_pseudosanguinis
4027a3e759ad42f1a043b960b44e888e	0	0	0	0	0	0	2	0	0	d__Bacteria;p__Proteobacteria;c__Alphaproteobacteria;o__Sphingomonadales;f__Sphingomonadaceae;g__Novosphingobium;s__uncultured_Novosphingobium_sp.
b2116d571f31728a5197183452780c6b	49	51	6	3638	0	3272	3588	0	0	d__Bacteria;p__Proteobacteria;c__Alphaproteobacteria;o__Sphingomonadales;f__Sphingomonadaceae;g__Novosphingobium;s__uncultured_Novosphingobium_sp.
e3c224e148980246988888a3bddbbb22	2	0	0	0	2	0	0	0	0	d__Bacteria;p__Fusobacteriota;c__Fusobacteriia;o__Fusobacteriales;f__Leptotrichiaceae;g__Oceanivirga;s__Oceanivirga_unclassified
32f94fbb1500a344d6fc4b9b3cafd66b	0	0	0	0	0	0	0	17	12	d__Bacteria;p__Fusobacteriota;c__Fusobacteriia;o__Fusobacteriales;f__Fusobacteriaceae;g__Cetobacterium;s__Cetobacterium_unclassified
9ac2a7eb34388428468ccb33a71e695f	0	0	0	0	4	0	0	0	0	d__Bacteria;p__Proteobacteria;c__Alphaproteobacteria;o__Sphingomonadales;f__Sphingomonadaceae;g__Novosphingobium;s__uncultured_Novosphingobium_sp.
3bd9384911c7a6347bda92f7bf4853fa	0	0	0	0	34	0	0	0	0	d__Bacteria;p__Cyanobacteria;c__Cyanobacteriia;o__Chloroplast;f__Chloroplast_unclassified;g__Chloroplast_unclassified;s__Chloroplast_unclassified
f225a8daf56adab2443f96eebe6301ad	2	0	4	3	54	8	6	36	34	d__Bacteria;p__Proteobacteria;c__Alphaproteobacteria;o__Rickettsiales;f__Rickettsiaceae;g__Candidatus_Megaira;s__Candidatus_Megaira_unclassified
715498239c0c78e477508ca26c5346ee	0	0	0	0	0	3	0	0	4	d__Bacteria;p__Proteobacteria;c__Alphaproteobacteria;o__Rickettsiales;f__Rickettsiaceae;g__Candidatus_Megaira;s__Candidatus_Megaira_unclassified
323680a5cbb349bde0cc99445e000f7f	0	0	0	0	0	0	0	2	0	d__Bacteria;p__Proteobacteria;c__Alphaproteobacteria;o__Rickettsiales;f__SM2D12;g__SM2D12_unclassified;s__SM2D12_unclassified
adf4b9311f3c9ba6f43ad1fe27f73d2e	0	0	0	0	0	0	0	0	4	d__Bacteria;p__Proteobacteria;c__Alphaproteobacteria;o__Rickettsiales;f__Rickettsiaceae;g__Candidatus_Megaira;s__Candidatus_Megaira_polyxenophila
26c946644ee34ceb8cb4e1491a26aa44	0	0	5	0	0	0	0	0	0	d__Bacteria;p__Proteobacteria;c__Alphaproteobacteria;o__Rickettsiales;f__Rickettsiaceae;g__Rickettsiaceae_unclassified;s__Rickettsiaceae_unclassified
994877ada9bf0c94484b98990c05c00b	0	0	0	0	0	0	0	0	2	d__Bacteria;p__Proteobacteria;c__Alphaproteobacteria;o__Alphaproteobacteria_unclassified;f__Alphaproteobacteria_unclassified;g__Alphaproteobacteria_unclassified;s__Alphaproteobacteria_unclassified
8c68ac2e3f5160f9e811f2c633a291a6	0	0	0	0	0	0	0	0	2	d__Bacteria;p__Proteobacteria;c__Gammaproteobacteria;o__Salinisphaerales;f__Solimonadaceae;g__Nevskia;s__Nevskia_unclassified
4eb6578df58d87d807f5bbc9f83377f2	0	0	0	0	0	2	0	0	3	d__Bacteria;p__Proteobacteria;c__Alphaproteobacteria;o__Sphingomonadales;f__Sphingomonadaceae;g__Sphingomonas;s__uncultured_Sphingomonas_sp.
c010bd0171a46abeae750b46b9ec50c6	0	0	0	0	5	0	0	0	0	d__Bacteria;p__Proteobacteria;c__Alphaproteobacteria;o__Sphingomonadales;f__Sphingomonadaceae;g__Sandaracinobacter;s__Sandaracinobacter_sp.
bb0fe5f49fb3d68db0bacd2b95e80deb	0	0	0	0	3	0	0	0	2	d__Bacteria;p__Proteobacteria;c__Alphaproteobacteria;o__Sphingomonadales;f__Sphingomonadaceae;g__Polymorphobacter;s__Polymorphobacter_unclassified
da08bcf3e258b1623360fceacdde8bbc	0	0	0	0	0	6	0	0	0	d__Bacteria;p__Proteobacteria;c__Alphaproteobacteria;o__Sphingomonadales;f__Sphingomonadaceae;g__Sphingomonadaceae_unclassified;s__Sphingomonadaceae_unclassified
664e8cfe10825f9ab2f3d2ac3889d14a	22	28	7	1921	0	1592	1913	0	11	d__Bacteria;p__Proteobacteria;c__Alphaproteobacteria;o__Sphingomonadales;f__Sphingomonadaceae;g__Sphingomonas;s__Sphingomonas_unclassified
99c65370366eca3f7399ee2841007323	0	0	0	0	0	0	0	4	8	d__Bacteria;p__Proteobacteria;c__Alphaproteobacteria;o__Rickettsiales;f__Mitochondria;g__Mitochondria_unclassified;s__Mitochondria_unclassified
de423e5c006151dcde1862c738497b78	0	0	0	4	0	0	0	3	0	d__Bacteria;p__Proteobacteria;c__Alphaproteobacteria;o__Sphingomonadales;f__Sphingomonadaceae;g__Sphingomonadaceae_unclassified;s__Sphingomonadaceae_unclassified
af26fe22679e89ff9493ba4cb6d4c082	186	235	133	227	353	184	176	474	418	d__Bacteria;p__Proteobacteria;c__Alphaproteobacteria;o__Sphingomonadales;f__Sphingomonadaceae;g__Blastomonas;s__Blastomonas_unclassified
3b0d3a8ef4217a267e6a2c99bfd5097f	8	34	6	44	37	29	32	37	24	d__Bacteria;p__Proteobacteria;c__Alphaproteobacteria;o__Sphingomonadales;f__Sphingomonadaceae;g__Sphingorhabdus;s__Sphingorhabdus_sp._TH182
0232af491dedda9593cacde6b358aba4	0	0	0	27	28	19	11	25	32	d__Bacteria;p__Proteobacteria;c__Alphaproteobacteria;o__Sphingomonadales;f__Sphingomonadaceae;g__Sphingomonadaceae_unclassified;s__Sphingomonadaceae_unclassified
aa4041f47bbf91fe8f00b5ebc5982af2	0	0	0	0	10	0	0	14	31	d__Bacteria;p__Proteobacteria;c__Alphaproteobacteria;o__Sphingomonadales;f__Sphingomonadaceae;g__Sphingorhabdus;s__Sphingorhabdus_unclassified
f178d4fd7ed6e937f110830fea93ef77	7	0	0	22	46	9	21	64	38	d__Bacteria;p__Proteobacteria;c__Alphaproteobacteria;o__Sphingomonadales;f__Sphingomonadaceae;g__Porphyrobacter;s__Porphyrobacter_unclassified
43a1aea1db28b1025251754be4a96b86	0	0	0	10	7	0	0	0	0	d__Bacteria;p__Proteobacteria;c__Alphaproteobacteria;o__Sphingomonadales;f__Sphingomonadaceae;g__Sphingomonas;s__Sphingomonas_unclassified
f053976a203443a4e4f48bfe68444463	0	0	0	0	3	0	0	0	5	d__Bacteria;p__Proteobacteria;c__Alphaproteobacteria;o__Sphingomonadales;f__Sphingomonadaceae;g__Sphingomonas;s__Sphingomonas_fonticola
825fd16475eba22e8c6404ed61f20c4f	0	0	0	0	0	0	0	7	0	d__Bacteria;p__Proteobacteria;c__Alphaproteobacteria;o__Sphingomonadales;f__Sphingomonadaceae;g__Sphingomonas;s__Sphingomonas_sp._NA124
04f32e848dbcc5afc7dc200160d9ced7	0	2	0	11	2	11	10	5	6	d__Bacteria;p__Proteobacteria;c__Alphaproteobacteria;o__Sphingomonadales;f__Sphingomonadaceae;g__Altererythrobacter;s__Altererythrobacter_unclassified
1f4fabaa83962b8a5f3baafbd0dd1309	9	0	0	0	10	0	0	0	8	d__Bacteria;p__Proteobacteria;c__Alphaproteobacteria;o__Sphingomonadales;f__Sphingomonadaceae;g__Parablastomonas;s__Parablastomonas_unclassified
6da7add000c8fe83a098eac643601ab7	0	0	0	0	0	0	0	8	0	d__Bacteria;p__Proteobacteria;c__Alphaproteobacteria;o__Sphingomonadales;f__Sphingomonadaceae;g__Novosphingobium;s__Novosphingobium_unclassified
0f3c7f49f82235fa05ee06007ff9ce38	0	0	0	10	0	0	0	0	0	d__Bacteria;p__Proteobacteria;c__Alphaproteobacteria;o__Sphingomonadales;f__Sphingomonadaceae;g__Parablastomonas;s__Parablastomonas_unclassified
0facd6c6a07d210690554bb26dc6bbef	0	0	0	0	0	0	0	3	3	d__Bacteria;p__Proteobacteria;c__Gammaproteobacteria;o__Gammaproteobacteria_Incertae_Sedis;f__Unknown_Family;g__Unknown_Family_unclassified;s__Unknown_Family_unclassified
a0178042fc424e8305651add1f26ae95	0	0	0	7	0	0	0	5	0	d__Bacteria;p__Bdellovibrionota;c__Bdellovibrionia;o__Bacteriovoracales;f__Bacteriovoracaceae;g__Bacteriovorax;s__Bacteriovorax_unclassified
ed1297f22a109aa225a92a0ca2d996c9	0	0	0	33	0	0	0	0	0	d__Bacteria;p__Myxococcota;c__Polyangia;o__Haliangiales;f__Haliangiaceae;g__Haliangium;s__Haliangium_unclassified
72edae98514a5d6711bd2c4d04203cb3	11	0	16	0	0	0	39	5	6	d__Bacteria;p__Myxococcota;c__Polyangia;o__Haliangiales;f__Haliangiaceae;g__Haliangium;s__Haliangium_unclassified
41dffff18af68a333e5c6bac56565c29	62	68	195	82	52	81	75	55	63	d__Bacteria;p__Proteobacteria;c__Alphaproteobacteria;o__Rhizobiales;f__Phyllobacteriaceae;g__Aminobacter;s__Aminobacter_sp._OTSz_M_287
a0ed27be4acb2d26ec144f339c48a3bf	0	0	0	0	0	0	0	0	2	d__Bacteria;p__Proteobacteria;c__Alphaproteobacteria;o__Rhizobiales;f__Xanthobacteraceae;g__Rhodopseudomonas;s__Rhodopseudomonas_unclassified
858b052506a23e91bc8ec142cf3ec9f7	9	5	16	75	65	0	51	30	27	d__Bacteria;p__Proteobacteria;c__Alphaproteobacteria;o__Alphaproteobacteria_unclassified;f__Alphaproteobacteria_unclassified;g__Alphaproteobacteria_unclassified;s__Alphaproteobacteria_unclassified
65cd7ad4be2194228d1daacc840193a4	0	0	0	0	5	0	0	0	0	d__Bacteria;p__Proteobacteria;c__Alphaproteobacteria;o__Rhizobiales;f__Hyphomicrobiaceae;g__Methyloterrigena;s__Methyloterrigena_sp.
0a2f08f43d5a6043d3618f2385735257	0	0	0	4	0	0	2	0	0	d__Bacteria;p__Proteobacteria;c__Alphaproteobacteria;o__Rickettsiales;f__SM2D12;g__SM2D12_unclassified;s__SM2D12_unclassified
16870d56870819c9d5ea1d1db6c2caa2	0	0	3	3	0	7	0	0	13	d__Bacteria;p__Proteobacteria;c__Alphaproteobacteria;o__Rhizobiales;f__Bradyrhizobiaceae;g__Bosea;s__Bosea_sp._Hue-2
b9c3551e1885fd76010bf05f90b92eb1	0	0	0	2	0	0	0	0	0	d__Bacteria;p__Bdellovibrionota;c__Bdellovibrionia;o__Bdellovibrionales;f__Bdellovibrionaceae;g__OM27_clade;s__OM27_clade_unclassified
77d54810b5e7a8b278a5029035261c65	0	0	0	0	0	0	0	0	2	d__Bacteria;p__Proteobacteria;c__Alphaproteobacteria;o__Rickettsiales;f__SM2D12;g__SM2D12_unclassified;s__SM2D12_unclassified
cf5e6d641384e8dfdb34593815bbeb3b	0	0	0	0	2	0	0	0	0	d__Bacteria;p__Proteobacteria;c__Alphaproteobacteria;o__Rickettsiales;f__SM2D12;g__SM2D12_unclassified;s__SM2D12_unclassified
56ff1f312526cf3289affdb3fabd5241	0	0	0	0	7	0	0	0	0	d__Bacteria;p__Proteobacteria;c__Alphaproteobacteria;o__Rickettsiales;f__Mitochondria;g__Mitochondria_unclassified;s__Mitochondria_unclassified
48e9bfb8fd095dd50ca66f53e6aa0497	8	22	181	168	382	141	173	281	265	d__Bacteria;p__Myxococcota;c__Polyangia;o__Haliangiales;f__Haliangiaceae;g__Haliangium;s__Haliangium_unclassified
1f49fc815f2af4a5b0948a10a9f5c41b	0	0	0	0	0	0	0	5	0	d__Bacteria;p__Proteobacteria;c__Alphaproteobacteria;o__Rickettsiales;f__Mitochondria;g__Mitochondria_unclassified;s__Mitochondria_unclassified
e69a7ac122f19d05106bc2d45934549e	0	0	0	0	0	0	0	0	2	d__Bacteria;p__Bacteroidota;c__Bacteroidia;o__Chitinophagales;f__Chitinophagaceae;g__Chitinophagaceae_unclassified;s__Chitinophagaceae_unclassified
03ceef251362477cd95bf5e3140d6b28	0	0	0	0	0	0	0	0	5	d__Bacteria;p__Proteobacteria;c__Betaproteobacteria;o__Nitrosomonadales;f__Methylophilaceae;g__Methylophilaceae_unclassified;s__Methylophilaceae_unclassified
b5c1201cc575e03b7736f7298eda31dd	0	0	0	0	4	0	0	2	0	d__Bacteria;p__Proteobacteria;c__Gammaproteobacteria;o__Burkholderiales;f__Methylophilaceae;g__Methylotenera;s__Methylotenera_unclassified
b75abfcf01564a569a7a29f43efad6fb	0	0	0	0	0	0	0	0	2	d__Bacteria;p__Proteobacteria;c__Deltaproteobacteria;o__Myxococcales;f__Polyangiaceae;g__Polyangiaceae_unclassified;s__Polyangiaceae_unclassified
b52fe2bf61148c8fd8fde64e1fed35e3	0	0	0	0	3	0	0	0	0	d__Bacteria;p__Proteobacteria;c__Deltaproteobacteria;o__Myxococcales;f__Polyangiaceae;g__Polyangiaceae_unclassified;s__Polyangiaceae_unclassified
bdfc1d785589ccef89d998f8eb67b0f0	0	0	0	0	6	0	0	0	0	d__Bacteria;p__Myxococcota;c__Polyangia;o__Haliangiales;f__Haliangiaceae;g__Haliangium;s__Haliangium_unclassified
a6b4c06e19015870ecb243f4c63f6003	0	0	0	0	6	5	0	15	0	d__Bacteria;p__Proteobacteria;c__Alphaproteobacteria;o__Caulobacterales;f__Hyphomonadaceae;g__UKL13-1;s__UKL13-1_unclassified
e5e34cd59a5232d597d46998abe1dc28	0	0	0	0	0	0	0	0	3	d__Bacteria;p__Proteobacteria;c__Alphaproteobacteria;o__Caulobacterales;f__Hyphomonadaceae;g__UKL13-1;s__UKL13-1_unclassified
2ea7658cc5159fd36a6a67df10c9778b	14	0	0	0	0	0	5	0	0	d__Bacteria;p__Proteobacteria;c__Gammaproteobacteria;o__Pseudomonadales;f__Pseudomonadaceae;g__Pseudomonas;s__Pseudomonas_sp._UIWRF1397
8ad8f75ffd5cd7f2992a90e4a95affbd	0	0	0	16	0	16	18	0	0	d__Bacteria;p__Proteobacteria;c__Gammaproteobacteria;o__Pseudomonadales;f__Pseudomonadaceae;g__Pseudomonas;s__Pseudomonas_monteilii
16a1d9ab12da68295652b3c983e3627d	0	0	0	0	0	0	5	6	5	d__Bacteria;p__Proteobacteria;c__Gammaproteobacteria;o__Pseudomonadales;f__Pseudomonadaceae;g__Pseudomonas;s__Pseudomonas_taiwanensis
eed82aecb68387e8bb81362acb09b019	0	0	0	0	0	0	0	0	7	d__Bacteria;p__Proteobacteria;c__Gammaproteobacteria;o__Pseudomonadales;f__Pseudomonadaceae;g__Pseudomonas;s__Pseudomonas_fluorescens
bd47bb0bc9c77f944dd7fea52267f9b1	49	0	0	0	0	0	0	0	0	d__Bacteria;p__Proteobacteria;c__Gammaproteobacteria;o__Pseudomonadales;f__Pseudomonadaceae;g__Pseudomonas;s__Pseudomonas_lundensis
81f2ea33f6cd4d2c29745d12e1ae164e	0	0	0	0	0	9	0	0	0	d__Bacteria;p__Proteobacteria;c__Gammaproteobacteria;o__Pseudomonadales;f__Pseudomonadaceae;g__Pseudomonas;s__Pseudomonas_oleovorans
d4f8ee4080f0c352bef559f8a1545e38	0	0	0	17	0	7	9	0	0	d__Bacteria;p__Proteobacteria;c__Gammaproteobacteria;o__Pseudomonadales;f__Pseudomonadaceae;g__Pseudomonas;s__Pseudomonas_cichorii
a4bad47bba7b13280ee421adc35dcc84	0	0	2	3	0	0	0	0	4	d__Bacteria;p__Proteobacteria;c__Alphaproteobacteria;o__Rickettsiales;f__Rickettsiales_unclassified;g__Rickettsiales_unclassified;s__Rickettsiales_unclassified
f0418d3b25fdec6595ac9fde5cbc5d24	2	5	6	17	24	7	12	19	22	d__Bacteria;p__Proteobacteria;c__Alphaproteobacteria;o__Rickettsiales;f__Rickettsiales_unclassified;g__Rickettsiales_unclassified;s__Rickettsiales_unclassified
3445cce4102b83202cc3db70b11498c7	0	0	0	0	0	0	0	0	6	d__Bacteria;p__Proteobacteria;c__Alphaproteobacteria;o__Rickettsiales;f__Rickettsiales_unclassified;g__Rickettsiales_unclassified;s__Rickettsiales_unclassified
41239d9e9ccb89edc3e4ed099e5d0399	0	0	0	0	0	0	0	2	0	d__Bacteria;p__Proteobacteria;c__Alphaproteobacteria;o__Rickettsiales;f__Rickettsiales_unclassified;g__Rickettsiales_unclassified;s__Rickettsiales_unclassified
8107a0307c344a3c99c84c2d6d98004f	0	0	7	0	0	0	0	0	0	d__Bacteria;p__Proteobacteria;c__Alphaproteobacteria;o__Sphingomonadales;f__Sphingomonadaceae;g__Novosphingobium;s__Novosphingobium_sp._DC-9
a3589638c122f413a5dded7f617b0030	0	0	7	2	0	25	6	0	0	d__Bacteria;p__Proteobacteria;c__Alphaproteobacteria;o__Azospirillales;f__Azospirillaceae;g__Azospirillum;s__Azospirillum_unclassified
9a578171221f90464fe48751e6a6cdee	4	0	7	0	2	0	0	0	0	d__Bacteria;p__Proteobacteria;c__Alphaproteobacteria;o__Azospirillales;f__Azospirillaceae;g__Azospirillum;s__Azospirillum_unclassified
9ba0a7a09480e7358280ca274eec98a8	0	0	4	0	11	0	0	0	0	d__Bacteria;p__Proteobacteria;c__Alphaproteobacteria;o__Sphingomonadales;f__Sphingomonadaceae;g__Porphyrobacter;s__Porphyrobacter_unclassified
46d7d14d373525adf46cfe702cebc0bd	3	0	3	0	0	5	3	7	0	d__Bacteria;p__Proteobacteria;c__Alphaproteobacteria;o__Sphingomonadales;f__Sphingomonadaceae;g__Sphingomonas;s__Sphingomonas_sp._L7-31
023301531ae6620ea4a0c42ef2aeb59f	0	0	0	0	0	0	0	8	0	d__Bacteria;p__Proteobacteria;c__Alphaproteobacteria;o__Sphingomonadales;f__Sphingomonadaceae;g__Novosphingobium;s__Novosphingobium_unclassified
26a5041e1e173546c7c086bb4609a1e5	4	0	0	172	0	145	119	0	6	d__Bacteria;p__Proteobacteria;c__Alphaproteobacteria;o__Sphingomonadales;f__Sphingomonadaceae;g__Novosphingobium;s__Novosphingobium_sp._B-7(2011)
97eea0048d6e29914de1f02be6301a13	10	11	0	9	18	8	11	36	28	d__Bacteria;p__Proteobacteria;c__Alphaproteobacteria;o__Sphingomonadales;f__Sphingomonadaceae;g__Novosphingobium;s__Novosphingobium_sp._ASRB14-1
2382fcd0f53503a49c32f244df176225	0	0	0	0	12	0	0	0	0	d__Bacteria;p__Myxococcota;c__Polyangia;o__Blfdi19;f__Blfdi19_unclassified;g__Blfdi19_unclassified;s__Blfdi19_unclassified
c767c569d6f3eed7755971f55a096dfc	0	0	0	0	0	0	0	12	0	d__Bacteria;p__Myxococcota;c__Polyangia;o__Blfdi19;f__Blfdi19_unclassified;g__Blfdi19_unclassified;s__Blfdi19_unclassified
cc96e086e2182588ce5a8d7240ed7b5f	0	0	0	0	0	0	0	6	5	d__Bacteria;p__Myxococcota;c__Polyangia;o__Blfdi19;f__Blfdi19_unclassified;g__Blfdi19_unclassified;s__Blfdi19_unclassified
cea66f920d0b6145eedc4fa812ddf68d	0	0	0	0	0	0	0	0	10	d__Bacteria;p__Myxococcota;c__Polyangia;o__Blfdi19;f__Blfdi19_unclassified;g__Blfdi19_unclassified;s__Blfdi19_unclassified
01a776791dc054a2abf8721884c5be71	6	4	11	28	2	18	15	4	4	d__Bacteria;p__Proteobacteria;c__Alphaproteobacteria;o__Elsterales;f__Elsteraceae;g__Elstera;s__Elstera_unclassified
6354a859bb5a2f95f83f5b821654be44	0	0	0	0	0	5	0	0	0	d__Bacteria;p__Proteobacteria;c__Alphaproteobacteria;o__Acetobacterales;f__Acetobacteraceae;g__Roseomonas;s__Roseomonas_unclassified
c533c749b3df6042666c416b7c79da7e	0	0	0	0	4	0	0	0	0	d__Bacteria;p__Proteobacteria;c__Alphaproteobacteria;o__Acetobacterales;f__Acetobacteraceae;g__Roseomonas;s__Roseomonas_unclassified
0a61d71b57ab7a90e3ff68198b804d76	0	0	0	8	0	0	0	0	0	d__Bacteria;p__Proteobacteria;c__Alphaproteobacteria;o__Acetobacterales;f__Acetobacteraceae;g__Roseomonas;s__Roseomonas_unclassified
d793584e68db0019edc5444f76161daf	6	0	0	9	0	6	4	3	4	d__Bacteria;p__Proteobacteria;c__Alphaproteobacteria;o__Acetobacterales;f__Acetobacteraceae;g__Roseomonas;s__Roseomonas_unclassified
aed1824f928779fa1e0c2daffc1d6947	3	0	5	0	0	0	6	0	0	d__Bacteria;p__Proteobacteria;c__Alphaproteobacteria;o__Rhodospirillales;f__Acetobacteraceae;g__Acidocella;s__uncultured_Acidocella_sp.
8dd48d89b89f28dd0684be823262a214	0	0	6	11	10	0	9	0	0	d__Bacteria;p__Proteobacteria;c__Alphaproteobacteria;o__Acetobacterales;f__Acetobacteraceae;g__Roseomonas;s__Roseomonas_unclassified
3320c208bac9b9d0133984f85956689d	11	12	7	27	0	22	11	9	9	d__Bacteria;p__Proteobacteria;c__Alphaproteobacteria;o__Acetobacterales;f__Acetobacteraceae;g__Roseomonas;s__Roseomonas_unclassified
31ce6a8ebdaca6e81ec8f667e2641bcc	0	0	0	0	0	0	0	0	2	d__Bacteria;p__Proteobacteria;c__Alphaproteobacteria;o__Acetobacterales;f__Acetobacteraceae;g__Roseomonas;s__Roseomonas_unclassified
312d6011e008b64e748851d95bb442f5	0	0	37	53	20	29	38	36	39	d__Bacteria;p__Proteobacteria;c__Alphaproteobacteria;o__Acetobacterales;f__Acetobacteraceae;g__Roseomonas;s__Roseomonas_unclassified
7b2b54550ec4da6e4c1cd5bd5a75ae19	0	0	0	11	0	0	0	0	7	d__Bacteria;p__Proteobacteria;c__Alphaproteobacteria;o__Acetobacterales;f__Acetobacteraceae;g__Roseomonas;s__Roseomonas_unclassified
e3f02f83a2fe43922aa9e3be9e23d67e	0	0	0	0	0	0	3	0	0	d__Bacteria;p__Proteobacteria;c__Alphaproteobacteria;o__Rhodospirillales;f__Acetobacteraceae;g__Roseomonas;s__Roseomonas_sp.
e4f4abd4f557570f4a35aec4844a7f98	0	0	0	0	0	2	0	0	0	d__Bacteria;p__Proteobacteria;c__Alphaproteobacteria;o__Rhodospirillales;f__Acetobacteraceae;g__Roseomonas;s__Roseomonas_sp.
bcb4dcce40c4330458eae3ab97fe37e8	0	2	8	41	36	19	21	13	17	d__Bacteria;p__Proteobacteria;c__Alphaproteobacteria;o__Rhodospirillales;f__Rhodospirillales_unclassified;g__Rhodospirillales_unclassified;s__Rhodospirillales_unclassified
e335974ec5614c7c9f2926e4533ceab0	0	0	0	0	0	0	0	3	0	d__unclassified;p__unclassified;c__unclassified;o__unclassified;f__unclassified;g__unclassified;s__unclassified
9a8579efe344d3dd8901a966f2d9d24f	0	0	0	0	2	0	0	0	0	d__Bacteria;p__Proteobacteria;c__Gammaproteobacteria;o__Gammaproteobacteria_Incertae_Sedis;f__Unknown_Family;g__Candidatus_Ovatusbacter;s__Candidatus_Ovatusbacter_unclassified
4bc1a93c5b567dea624f7624489ea3e8	0	0	0	0	0	0	0	2	0	d__Bacteria;p__Proteobacteria;c__Deltaproteobacteria;o__Myxococcales;f__Kofleriaceae;g__Kofleria;s__uncultured_Kofleria_sp.
c23a73af0209e5a3df7564e736ec0bfc	0	0	0	4	9	0	0	22	32	d__Bacteria;p__Proteobacteria;c__Gammaproteobacteria;o__Xanthomonadales;f__Rhodanobacteraceae;g__Rhodanobacteraceae_unclassified;s__Rhodanobacteraceae_unclassified
088ce169fb399999e765a60c03ba5385	0	0	0	15	0	0	0	0	0	d__Bacteria;p__Proteobacteria;c__Gammaproteobacteria;o__Xanthomonadales;f__Rhodanobacteraceae;g__Ahniella;s__Ahniella_unclassified
11da13d512a50b5d76dc42f224eba6f1	0	0	0	0	2	0	0	0	0	d__Bacteria;p__Proteobacteria;c__Gammaproteobacteria;o__Xanthomonadales;f__Rhodanobacteraceae;g__Ahniella;s__Ahniella_unclassified
0bf5462c0d3a5e06289e9b29629d97f7	0	0	0	0	0	0	0	3	0	d__Bacteria;p__Proteobacteria;c__Gammaproteobacteria;o__Xanthomonadales;f__Rhodanobacteraceae;g__Ahniella;s__Ahniella_unclassified
c8c201e4f07cbf138388d58892c70ee3	0	0	0	2	0	0	0	0	0	d__Bacteria;p__Proteobacteria;c__Gammaproteobacteria;o__Xanthomonadales;f__Rhodanobacteraceae;g__Aquimonas;s__Aquimonas_unclassified
4242455b53a4b53ca39d6c398c8516be	2	0	0	5	6	6	6	3	4	d__Bacteria;p__Proteobacteria;c__Alphaproteobacteria;o__Acetobacterales;f__Acetobacteraceae;g__Roseococcus;s__Roseococcus_unclassified
e332579f9509659edb3643185abe307e	0	4	6	12	4	4	4	9	8	d__Bacteria;p__Myxococcota;c__Polyangia;o__Haliangiales;f__Haliangiaceae;g__Haliangium;s__Haliangium_unclassified
fe42eafd5ac1762e501cd7490911ec94	12	0	0	0	176	0	0	0	0	d__Bacteria;p__Myxococcota;c__Polyangia;o__Haliangiales;f__Haliangiaceae;g__Haliangium;s__Haliangium_unclassified
31cae223cdae4676749d1da8cfcfe428	0	0	0	5	0	0	0	3	0	d__Bacteria;p__Myxococcota;c__Polyangia;o__Polyangiales;f__Sandaracinaceae;g__Sandaracinus;s__Sandaracinus_unclassified
71b72a1958b8fe7cc878d21195309d4f	0	0	0	0	0	0	0	2	0	d__Bacteria;p__Proteobacteria;c__Gammaproteobacteria;o__Xanthomonadales;f__Xanthomonadaceae;g__Stenotrophomonas;s__Stenotrophomonas_sp.
e9b701f61b7096cb0d7bb24cb2ba68e2	5	0	0	0	0	0	0	0	0	d__Bacteria;p__Proteobacteria;c__Gammaproteobacteria;o__Xanthomonadales;f__Xanthomonadaceae;g__Stenotrophomonas;s__Stenotrophomonas_sp._1-2004
10819d4184b7fe808f57b65a0e9174d1	2	0	0	0	0	0	0	0	0	d__Bacteria;p__Proteobacteria;c__Gammaproteobacteria;o__Xanthomonadales;f__Xanthomonadaceae;g__Stenotrophomonas;s__Stenotrophomonas_maltophilia
11225698c39e0bc1da333c104b592122	0	0	0	0	0	0	0	2	0	d__Bacteria;p__Proteobacteria;c__Alphaproteobacteria;o__Rickettsiales;f__SM2D12;g__SM2D12_unclassified;s__SM2D12_unclassified
a3c992ce1ed65dd078a233f9e62eff6e	0	0	0	4	0	0	0	0	0	d__Bacteria;p__Proteobacteria;c__Alphaproteobacteria;o__Rhizobiales;f__Hyphomicrobiaceae;g__Hyphomicrobium;s__uncultured_Hyphomicrobium_sp.
31528ba82719b05c140c434c7856d8dd	0	0	0	0	0	0	0	6	0	d__Bacteria;p__Proteobacteria;c__Alphaproteobacteria;o__Rickettsiales;f__Mitochondria;g__Mitochondria_unclassified;s__Mitochondria_unclassified
0e4394941ded62a5a24de63ac2ed69fe	0	0	4	0	5	7	0	3	0	d__Bacteria;p__Proteobacteria;c__Alphaproteobacteria;o__Alphaproteobacteria_unclassified;f__Alphaproteobacteria_unclassified;g__Alphaproteobacteria_unclassified;s__Alphaproteobacteria_unclassified
694eb7c642411cf0b75dc325b61a6519	28	0	25	48	27	37	37	25	20	d__Bacteria;p__Proteobacteria;c__Alphaproteobacteria;o__Rhizobiales;f__Rhizobiaceae;g__Allorhizobium-Neorhizobium-Pararhizobium-Rhizobium;s__Allorhizobium-Neorhizobium-Pararhizobium-Rhizobium_unclassified
811f9bd6be9c32a19d47b7ce75e99f27	0	0	0	0	0	6	0	0	6	d__Bacteria;p__Proteobacteria;c__Alphaproteobacteria;o__Alphaproteobacteria_unclassified;f__Alphaproteobacteria_unclassified;g__Alphaproteobacteria_unclassified;s__Alphaproteobacteria_unclassified
e3ee017f065f2a95710b91f458f27ab4	0	0	0	0	0	9	0	0	0	d__Bacteria;p__Proteobacteria;c__Alphaproteobacteria;o__Rhizobiales;f__Rhizobiaceae;g__Rhizobium;s__Rhizobium_sp._SM-2017A
c1ec6e26dfbef73b22dc24c4f43197ee	0	0	0	4	0	4	0	0	0	d__Bacteria;p__Proteobacteria;c__Alphaproteobacteria;o__Rhizobiales;f__Rhizobiales_Incertae_Sedis;g__Bauldia;s__Bauldia_unclassified
080c5826c2f00ad881843de2da7e3418	0	0	3	0	0	0	0	0	0	d__Bacteria;p__Proteobacteria;c__Alphaproteobacteria;o__Alphaproteobacteria_unclassified;f__Alphaproteobacteria_unclassified;g__Alphaproteobacteria_unclassified;s__Alphaproteobacteria_unclassified
4e835dab5ef3578f095bb8f7ca80a5e1	0	0	0	14	0	13	6	0	0	d__Bacteria;p__Proteobacteria;c__Alphaproteobacteria;o__Rhizobiales;f__Rhizobiaceae;g__Allorhizobium-Neorhizobium-Pararhizobium-Rhizobium;s__Allorhizobium-Neorhizobium-Pararhizobium-Rhizobium_unclassified
399f7defdf1dbd1fa80ba816bc0d0518	0	37	10	34	12	22	26	0	9	d__Bacteria;p__Proteobacteria;c__Alphaproteobacteria;o__Rhizobiales;f__Rhizobiaceae;g__Ciceribacter;s__Ciceribacter_unclassified
42e021e6f452f3dd3ca9b4adcb8f05b2	130	115	102	1163	7	717	851	11	22	d__Bacteria;p__Proteobacteria;c__Alphaproteobacteria;o__Caulobacterales;f__Caulobacterales_unclassified;g__Caulobacterales_unclassified;s__Caulobacterales_unclassified
695ced7227bccdce0c6484bc5e6794c4	13	0	7	129	0	107	142	0	0	d__Bacteria;p__Proteobacteria;c__Alphaproteobacteria;o__Rhizobiales;f__Rhizobiaceae;g__Rhizobium;s__Rhizobium_sp._HSD05
0488a2c25d0ed2439b3ac05f04ea5176	0	0	0	24	0	28	36	0	0	d__Bacteria;p__Proteobacteria;c__Alphaproteobacteria;o__Rhizobiales;f__Rhizobiaceae;g__Rhizobium;s__Rhizobium_sp.
fc6af24df9f7f772c82dd4fbc5b3bae1	0	0	0	9	13	0	4	24	20	d__Bacteria;p__Proteobacteria;c__Alphaproteobacteria;o__Alphaproteobacteria_unclassified;f__Alphaproteobacteria_unclassified;g__Alphaproteobacteria_unclassified;s__Alphaproteobacteria_unclassified
5b2144232ea673c33ac67383cad4cd82	0	0	0	9	0	0	0	0	0	d__Bacteria;p__Proteobacteria;c__Alphaproteobacteria;o__Rhizobiales;f__Rhizobiaceae;g__Rhizobium;s__Rhizobium_sp._PIP4
f23b364289da93088bb4835fc8655b10	7	0	12	25	8	5	13	14	12	d__Bacteria;p__Proteobacteria;c__Alphaproteobacteria;o__Alphaproteobacteria_unclassified;f__Alphaproteobacteria_unclassified;g__Alphaproteobacteria_unclassified;s__Alphaproteobacteria_unclassified
a7174350002e8baf61e2d992912688a0	5	0	15	10	0	4	0	9	7	d__Bacteria;p__Proteobacteria;c__Alphaproteobacteria;o__Rhizobiales;f__Hyphomicrobiaceae;g__Devosia;s__Devosia_sp._P-39
bd60861b89a30399f0322442350ee166	9	15	12	19	25	9	23	18	19	d__Bacteria;p__Proteobacteria;c__Alphaproteobacteria;o__Alphaproteobacteria_unclassified;f__Alphaproteobacteria_unclassified;g__Alphaproteobacteria_unclassified;s__Alphaproteobacteria_unclassified
5f6236e5521378c279df9d8c72b55386	0	3	0	0	2	5	17	0	2	d__Bacteria;p__Proteobacteria;c__Alphaproteobacteria;o__Rhizobiales;f__Xanthobacteraceae;g__Starkeya;s__Starkeya_novella
8966b7e8280496e548157e54aecc41aa	3	0	18	24	0	24	20	0	0	d__Bacteria;p__Proteobacteria;c__Alphaproteobacteria;o__Rhizobiales;f__Xanthobacteraceae;g__Azorhizobium;s__Azorhizobium_sp._SPC_SN2
244f239537316681fd351b2076b76132	0	0	0	0	0	6	18	0	0	d__Bacteria;p__Proteobacteria;c__Alphaproteobacteria;o__Rhizobiales;f__Xanthobacteraceae;g__Xanthobacter;s__Xanthobacter_sp.
959282a4dbfda4513e72d180b35ac1a3	17	22	16	28	11	17	28	16	41	d__Bacteria;p__Proteobacteria;c__Alphaproteobacteria;o__Rhizobiales;f__Pleomorphomonadaceae;g__Chthonobacter;s__Chthonobacter_unclassified
d32f9a15f1c5fff0b3ec4662d23fbe90	0	6	9	0	0	7	10	8	0	d__Bacteria;p__Proteobacteria;c__Alphaproteobacteria;o__Rhizobiales;f__Pleomorphomonadaceae;g__Chthonobacter;s__Chthonobacter_unclassified
ff63bcc8d02a8316674d0a4ac1543c60	0	0	0	0	2	0	0	0	0	d__Bacteria;p__Proteobacteria;c__Alphaproteobacteria;o__Rhizobiales;f__Pleomorphomonadaceae;g__Chthonobacter;s__Chthonobacter_unclassified
2ef184ef462517041d61ffa9f1bc7bcd	0	0	0	0	0	0	4	0	0	d__Bacteria;p__Proteobacteria;c__Alphaproteobacteria;o__Rhizobiales;f__Pleomorphomonadaceae;g__Chthonobacter;s__Chthonobacter_unclassified
8639824eaa202c341652e876bbf8cc3f	0	0	0	19	14	7	5	11	0	d__Bacteria;p__Proteobacteria;c__Alphaproteobacteria;o__Rhizobiales;f__Pleomorphomonadaceae;g__Chthonobacter;s__Chthonobacter_unclassified
db31001363f07417121a3fb01ea5732f	0	0	0	0	0	10	0	0	0	d__Bacteria;p__Proteobacteria;c__Alphaproteobacteria;o__Ferrovibrionales;f__Ferrovibrionales_unclassified;g__Ferrovibrionales_unclassified;s__Ferrovibrionales_unclassified
db74e8845a9e51ef5466dbb3b830c5c7	3	0	0	0	0	0	0	0	0	d__Bacteria;p__Proteobacteria;c__Alphaproteobacteria;o__Ferrovibrionales;f__Ferrovibrionales_unclassified;g__Ferrovibrionales_unclassified;s__Ferrovibrionales_unclassified
72af7cf12755d403ed766b60414de3ad	3	0	2	2	0	0	8	0	0	d__Bacteria;p__Proteobacteria;c__Alphaproteobacteria;o__Rhizobiales;f__Hyphomicrobiaceae;g__Hyphomicrobium;s__Hyphomicrobium_unclassified
98cedaeb6530038a7c03909a8fffac4d	124	262	403	0	0	9	0	0	0	d__Bacteria;p__Proteobacteria;c__Alphaproteobacteria;o__Rhizobiales;f__Beijerinckiaceae;g__Methylobacterium-Methylorubrum;s__Methylobacterium-Methylorubrum_unclassified
06de639b1346a26aeb5e026396458ff6	29	27	43	52	40	27	45	38	43	d__Bacteria;p__Proteobacteria;c__Alphaproteobacteria;o__Rhizobiales;f__Rhizobiales_Incertae_Sedis;g__Phreatobacter;s__Phreatobacter_unclassified
f210f24acd41d35d6bedaef2fd581db4	25	68	54	297	23	249	195	31	56	d__Bacteria;p__Proteobacteria;c__Alphaproteobacteria;o__Rhizobiales;f__Beijerinckiaceae;g__Bosea;s__Bosea_unclassified
558fc33a72ba0f4b6908830b4a0439ca	0	0	0	110	0	113	71	0	0	d__Bacteria;p__Proteobacteria;c__Alphaproteobacteria;o__Rhizobiales;f__Beijerinckiaceae;g__Bosea;s__Bosea_unclassified
14477c325d8fb48c4555f56ca29134a1	12	0	52	35	9	25	13	13	18	d__Bacteria;p__Proteobacteria;c__Alphaproteobacteria;o__Rhizobiales;f__Rhizobiales_Incertae_Sedis;g__Phreatobacter;s__Phreatobacter_unclassified
4799afc468462b3ca79d1f4e744d4677	0	8	12	10	14	12	12	14	11	d__Bacteria;p__Proteobacteria;c__Alphaproteobacteria;o__Rhizobiales;f__Rhizobiales_Incertae_Sedis;g__Phreatobacter;s__Phreatobacter_unclassified
c2d13bb20a074fb9fc0dd4689bb2c78b	0	0	0	0	5	0	0	0	0	d__Bacteria;p__Proteobacteria;c__Alphaproteobacteria;o__Rhizobiales;f__Rhizobiales_Incertae_Sedis;g__Phreatobacter;s__Phreatobacter_unclassified
e073d4a5045aa386f11877d4fe745d56	0	0	0	0	0	0	0	4	0	d__Bacteria;p__Proteobacteria;c__Alphaproteobacteria;o__Alphaproteobacteria_unclassified;f__Alphaproteobacteria_unclassified;g__Alphaproteobacteria_unclassified;s__Alphaproteobacteria_unclassified
60d734939b99a8228b2a9ae1e528e773	8	8	14	12	0	13	13	0	3	d__Bacteria;p__Proteobacteria;c__Alphaproteobacteria;o__Rhizobiales;f__Rhizobiales_Incertae_Sedis;g__Phreatobacter;s__Phreatobacter_unclassified
56065852c31b69bf0c4c02d415b3919b	0	0	0	0	0	0	0	0	2	d__Bacteria;p__Proteobacteria;c__Alphaproteobacteria;o__Alphaproteobacteria_unclassified;f__Alphaproteobacteria_unclassified;g__Alphaproteobacteria_unclassified;s__Alphaproteobacteria_unclassified
5601dc9b43a9273eda8306a45bc33c4f	0	22	10	54	30	51	53	43	51	d__Bacteria;p__Proteobacteria;c__Alphaproteobacteria;o__Rhizobiales;f__Rhizobiales_Incertae_Sedis;g__Phreatobacter;s__Phreatobacter_unclassified
3355f8cdf70dcd77640b89b966d58909	13	16	38	38	20	24	27	27	40	d__Bacteria;p__Proteobacteria;c__Alphaproteobacteria;o__Rhizobiales;f__Rhizobiaceae;g__Allorhizobium-Neorhizobium-Pararhizobium-Rhizobium;s__Allorhizobium-Neorhizobium-Pararhizobium-Rhizobium_unclassified
849d76744c9d9e85b1ac085ece7b69f0	17	0	0	0	0	0	0	0	0	d__Bacteria;p__Proteobacteria;c__Alphaproteobacteria;o__Rhizobiales;f__Rhizobiaceae;g__Agrobacterium;s__Agrobacterium_sp._Emb7
f03923ea4681b748e70673313cae081d	0	0	0	0	55	20	0	68	44	d__Bacteria;p__Proteobacteria;c__Alphaproteobacteria;o__Rhizobiales;f__Rhizobiaceae;g__Rhizobium;s__Rhizobium_sp._Ed_isolate_01
5b7ffd559e1fb0e8e7a5f99619bf632c	0	0	9	8	0	8	0	0	0	d__Bacteria;p__Proteobacteria;c__Alphaproteobacteria;o__Rhizobiales;f__Rhizobiaceae;g__Rhizobium;s__uncultured_Rhizobium_sp.
42fa9adf09ae3b73b0d0c2e4ec3c1dc6	0	0	25	32	0	0	30	0	0	d__Bacteria;p__Proteobacteria;c__Alphaproteobacteria;o__Rhizobiales;f__Rhizobiaceae;g__Rhizobium;s__Rhizobium_sp._TH167
243fc336ad5284056eced0a4e1bba62e	0	0	0	0	0	0	0	0	2	d__Bacteria;p__Proteobacteria;c__Alphaproteobacteria;o__Rhizobiales;f__Hyphomicrobiaceae;g__Hyphomicrobiaceae_unclassified;s__Hyphomicrobiaceae_unclassified
a7d9140afc2f21173361d82838c6e762	0	4	0	31	3	29	23	13	9	d__Bacteria;p__Proteobacteria;c__Alphaproteobacteria;o__Caulobacterales;f__Hyphomonadaceae;g__UKL13-1;s__UKL13-1_unclassified
cc6b43f5172322ba1184534b68c8a779	0	0	8	6	25	0	0	18	22	d__Bacteria;p__Proteobacteria;c__Gammaproteobacteria;o__Xanthomonadales;f__Xanthomonadaceae;g__Lysobacter;s__Lysobacter_brunescens
0c453cef612657dac4a6e8597fba5d76	0	0	0	0	8	7	0	0	0	d__Bacteria;p__Proteobacteria;c__Proteobacteria_unclassified;o__Proteobacteria_unclassified;f__Proteobacteria_unclassified;g__Proteobacteria_unclassified;s__Proteobacteria_unclassified
e3d5f6dcb8f4591e20227443824fdcee	0	0	0	15	0	0	0	39	0	d__Bacteria;p__Proteobacteria;c__Gammaproteobacteria;o__Xanthomonadales;f__Xanthomonadaceae;g__Lysobacter;s__Lysobacter_brunescens
d787d469a5aae152179d95796ebb37c7	0	0	0	5	0	0	0	0	0	d__Bacteria;p__Proteobacteria;c__Gammaproteobacteria;o__Xanthomonadales;f__Xanthomonadaceae;g__Lysobacter;s__Lysobacter_unclassified
9555a37ccf9101c5bb2bdc79921cff7b	0	0	0	9	7	0	0	0	9	d__Bacteria;p__Proteobacteria;c__Gammaproteobacteria;o__Pseudomonadales;f__Cellvibrionaceae;g__Cellvibrio;s__Cellvibrio_unclassified
75074b4da2b426152165427196f9d099	0	0	0	4	0	0	0	0	0	d__Bacteria;p__Proteobacteria;c__Gammaproteobacteria;o__Xanthomonadales;f__Xanthomonadaceae;g__Silanimonas;s__Silanimonas_sp._TH223
f77e3db46478463461b560349b1613ae	2	0	0	0	7	4	5	4	14	d__Bacteria;p__Proteobacteria;c__Gammaproteobacteria;o__Xanthomonadales;f__Xanthomonadaceae;g__Silanimonas;s__Silanimonas_unclassified
9ea9728f7d4455fa6565b84fd123189d	2	0	0	0	0	0	0	0	0	d__Bacteria;p__Proteobacteria;c__Gammaproteobacteria;o__Gammaproteobacteria_unclassified;f__Gammaproteobacteria_unclassified;g__Gammaproteobacteria_unclassified;s__Gammaproteobacteria_unclassified
9db78a7e61e37a71f0a78a9539ec82df	3	8	0	17	0	7	23	0	0	d__Bacteria;p__Proteobacteria;c__Alphaproteobacteria;o__Rhizobiales;f__Kaistiaceae;g__Kaistia;s__Kaistia_unclassified
e821970a7aed096923e625c649d6f45c	2	0	0	0	0	0	0	0	0	d__Bacteria;p__Proteobacteria;c__Gammaproteobacteria;o__Burkholderiales;f__Methylophilaceae;g__Methylophilus;s__Methylophilus_unclassified
7f5160fd8ec87a3c0419c53d74f313cf	0	0	9	0	0	0	0	0	0	d__Bacteria;p__Proteobacteria;c__Alphaproteobacteria;o__Azospirillales;f__Azospirillaceae;g__Niveispirillum;s__Niveispirillum_unclassified
ad3c6af743167e782b9083e33348eab3	0	0	0	0	13	0	0	0	6	d__Bacteria;p__Proteobacteria;c__Alphaproteobacteria;o__Azospirillales;f__Azospirillaceae;g__Niveispirillum;s__Niveispirillum_unclassified
a911602fe8b903a22eeb06830915f588	0	0	0	0	3	0	0	3	0	d__Bacteria;p__Proteobacteria;c__Alphaproteobacteria;o__Paracaedibacterales;f__Paracaedibacteraceae;g__Paracaedibacteraceae_unclassified;s__Paracaedibacteraceae_unclassified
a640817e1c96a53b289f45299b059213	0	0	0	0	5	0	0	0	0	d__Bacteria;p__Proteobacteria;c__Alphaproteobacteria;o__Alphaproteobacteria_unclassified;f__Alphaproteobacteria_unclassified;g__Alphaproteobacteria_unclassified;s__Alphaproteobacteria_unclassified
3cd6629b00e8521f9ce09be63f12ecc2	0	0	0	0	0	0	0	4	2	d__Bacteria;p__Proteobacteria;c__Alphaproteobacteria;o__Sphingomonadales;f__Sphingomonadaceae;g__Novosphingobium;s__Novosphingobium_piscinae
c1e4555cfaf2442bf91f7a053b7f3e90	0	0	0	2	0	4	0	0	0	d__Bacteria;p__Proteobacteria;c__Alphaproteobacteria;o__Alphaproteobacteria_unclassified;f__Alphaproteobacteria_unclassified;g__Alphaproteobacteria_unclassified;s__Alphaproteobacteria_unclassified
ae39e256ad7c51b436a3aa351b7fa89f	0	0	0	4	0	11	6	2	6	d__Bacteria;p__Proteobacteria;c__Alphaproteobacteria;o__Paracaedibacterales;f__Paracaedibacteraceae;g__Candidatus_Paracaedibacter;s__Candidatus_Paracaedibacter_unclassified
dff077a47790457cc70637ceca068128	0	0	0	5	0	0	0	0	0	d__Bacteria;p__Proteobacteria;c__Alphaproteobacteria;o__Rhodospirillales;f__Rhodospirillales_unclassified;g__Rhodospirillales_unclassified;s__Rhodospirillales_unclassified
346b5203ed2d0c631d7a8c639b64c1fd	0	0	0	0	2	0	2	0	0	d__Bacteria;p__Proteobacteria;c__Alphaproteobacteria;o__Rickettsiales;f__SM2D12;g__SM2D12_unclassified;s__SM2D12_unclassified
845e8fac5ba83d76dc2e3239aaae1eb3	0	0	0	0	0	0	0	2	0	d__Bacteria;p__Proteobacteria;c__Alphaproteobacteria;o__Ferrovibrionales;f__Ferrovibrionaceae;g__Ferrovibrio;s__Ferrovibrio_unclassified
1750eefca4e3fbacdfa94ef144ed1764	3	0	0	0	0	3	0	2	4	d__Bacteria;p__Proteobacteria;c__Gammaproteobacteria;o__Steroidobacterales;f__Steroidobacteraceae;g__Steroidobacteraceae_unclassified;s__Steroidobacteraceae_unclassified
4f52a3d5296be5475207088f79a4194f	0	0	0	0	0	0	0	0	5	d__Bacteria;p__Proteobacteria;c__Gammaproteobacteria;o__Gammaproteobacteria_Incertae_Sedis;f__Unknown_Family;g__Acidibacter;s__Acidibacter_unclassified
2cdcd0fca24b0a2d12d2d535488af524	0	0	3	0	0	2	0	0	3	d__Bacteria;p__Proteobacteria;c__Alphaproteobacteria;o__Rickettsiales;f__AB1;g__AB1_unclassified;s__AB1_unclassified
fcbb9be73cec0019ac20f815ba60d087	0	0	3	0	0	0	0	0	0	d__Bacteria;p__Proteobacteria;c__Proteobacteria_unclassified;o__Proteobacteria_unclassified;f__Proteobacteria_unclassified;g__Proteobacteria_unclassified;s__Proteobacteria_unclassified
accc2de364cba27cf5677d9d4a04c4f5	0	0	0	0	2	0	0	0	0	d__Bacteria;p__Proteobacteria;c__Alphaproteobacteria;o__Paracaedibacterales;f__Paracaedibacteraceae;g__Paracaedibacteraceae_unclassified;s__Paracaedibacteraceae_unclassified
13e2f20b09acec8959ee5d1eb74532d8	10	0	13	8	9	12	14	6	11	d__Bacteria;p__Proteobacteria;c__Alphaproteobacteria;o__Elsterales;f__Elsteraceae;g__Elsteraceae_unclassified;s__Elsteraceae_unclassified
7ac1daeb76e91a240ea3d6812d9ff58b	0	0	0	0	8	4	0	3	6	d__Bacteria;p__Proteobacteria;c__Gammaproteobacteria;o__Legionellales;f__Legionellaceae;g__Legionella;s__Legionella_geestiana
641a3a9728183feeb7b056b4e8a0b077	0	0	0	0	0	0	0	0	5	d__Bacteria;p__Proteobacteria;c__Gammaproteobacteria;o__Legionellales;f__Legionellaceae;g__Legionella;s__Legionella_unclassified
25a316b88c6a34d84799f011d29d452a	0	0	0	0	0	0	0	0	5	d__Bacteria;p__Proteobacteria;c__Gammaproteobacteria;o__Legionellales;f__Legionellaceae;g__Legionella;s__uncultured_Legionella_sp.
f774fe8a9d9787fab2865a4d106ed6ec	0	0	0	2	0	0	0	0	0	d__Bacteria;p__Proteobacteria;c__Gammaproteobacteria;o__Xanthomonadales;f__Rhodanobacteraceae;g__Rhodanobacteraceae_unclassified;s__Rhodanobacteraceae_unclassified
3570b832b6ece5cd873d8c33be7d52bd	5	8	0	0	0	0	0	0	0	d__Bacteria;p__Fusobacteriota;c__Fusobacteriia;o__Fusobacteriales;f__Leptotrichiaceae;g__Leptotrichia;s__Leptotrichia_unclassified
fbe43a3bb4fd092aadeb6474335a823f	6	0	0	0	9	0	0	0	0	d__Bacteria;p__Proteobacteria;c__Alphaproteobacteria;o__Rickettsiales;f__Mitochondria;g__Mitochondria_unclassified;s__Mitochondria_unclassified
9d4efbfd3e1cb207980b398cfd23b5d7	0	0	0	0	0	0	0	0	4	d__Bacteria;p__Proteobacteria;c__Alphaproteobacteria;o__Rhizobiales;f__Hyphomicrobiaceae;g__Hyphomicrobium;s__Hyphomicrobium_unclassified
7d3ddcd301dc982f02aab101adb2347a	214	289	354	334	240	208	152	256	233	d__Bacteria;p__Proteobacteria;c__Alphaproteobacteria;o__Alphaproteobacteria_unclassified;f__Alphaproteobacteria_unclassified;g__Alphaproteobacteria_unclassified;s__Alphaproteobacteria_unclassified
80e983c06b88e01dc7eb4909450be287	0	0	0	0	0	0	0	3	0	d__Bacteria;p__Proteobacteria;c__Alphaproteobacteria;o__Rhizobiales;f__Hyphomicrobiaceae;g__Hyphomicrobium;s__Hyphomicrobium_aestuarii
29a3bb066e70191e5420063fd90c3247	0	6	0	9	0	0	6	0	0	d__Bacteria;p__Proteobacteria;c__Alphaproteobacteria;o__Rhizobiales;f__Rhizobiales_Incertae_Sedis;g__Alsobacter;s__Alsobacter_unclassified
a3c2faefce075bc2c2fbe3683f8a79ea	0	0	0	7	5	0	0	3	6	d__Bacteria;p__Proteobacteria;c__Alphaproteobacteria;o__Rhizobiales;f__Methylocystaceae;g__Methylosinus;s__uncultured_Methylosinus_sp.
7d5f1b2fd2112ae1e6351e4e65fae20a	0	0	0	0	0	0	0	5	0	d__Bacteria;p__Proteobacteria;c__Alphaproteobacteria;o__Rhizobiales;f__Xanthobacteraceae;g__Bradyrhizobium;s__Bradyrhizobium_unclassified
2a8681f07df663fb82817fae7f2721b3	9	0	13	13	3	9	4	4	0	d__Bacteria;p__Proteobacteria;c__Alphaproteobacteria;o__Rhizobiales;f__Pleomorphomonadaceae;g__Prosthecomicrobium;s__Prosthecomicrobium_unclassified
3081c31b5e6d4c25728e1e40b1a44262	0	0	20	29	0	13	5	0	0	d__Bacteria;p__Proteobacteria;c__Alphaproteobacteria;o__Rhizobiales;f__Pleomorphomonadaceae;g__Chthonobacter;s__Chthonobacter_unclassified
dd77b1098e7ce3181c43a915d184936f	0	0	2	0	0	0	0	0	0	d__Bacteria;p__Proteobacteria;c__Alphaproteobacteria;o__Rhodospirillales;f__Rhodospirillaceae;g__Ferrovibrio;s__uncultured_Ferrovibrio_sp.
967a4cd5736487514b27d01976311ebc	0	0	0	0	0	0	0	7	0	d__Bacteria;p__Proteobacteria;c__Alphaproteobacteria;o__Alphaproteobacteria_unclassified;f__Alphaproteobacteria_unclassified;g__Alphaproteobacteria_unclassified;s__Alphaproteobacteria_unclassified
47a77e1362cc3c83b5b261ad59f9797c	15	21	20	23	13	8	15	13	11	d__Bacteria;p__Proteobacteria;c__Alphaproteobacteria;o__Reyranellales;f__Reyranellaceae;g__Reyranella;s__Reyranella_unclassified
581234eb6d65c25b286f6d390f0953d4	0	0	0	0	0	0	0	0	3	d__Bacteria;p__Proteobacteria;c__Alphaproteobacteria;o__Reyranellales;f__Reyranellaceae;g__Reyranella;s__Reyranella_unclassified
12abd625417796564f24000083fc0848	0	0	0	0	2	0	0	0	0	d__Bacteria;p__Proteobacteria;c__Gammaproteobacteria;o__Pseudomonadales;f__Cellvibrionaceae;g__Cellvibrio;s__Cellvibrio_unclassified
c5e27f01fcb7c1454fcb4b6723b03374	0	4	0	0	0	0	0	0	0	d__Bacteria;p__Proteobacteria;c__Proteobacteria_unclassified;o__Proteobacteria_unclassified;f__Proteobacteria_unclassified;g__Proteobacteria_unclassified;s__Proteobacteria_unclassified
6618da3048976abb0a464c299bdfe013	0	0	0	0	4	0	0	8	14	d__Bacteria;p__Proteobacteria;c__Gammaproteobacteria;o__Gammaproteobacteria_unclassified;f__Gammaproteobacteria_unclassified;g__Gammaproteobacteria_unclassified;s__Gammaproteobacteria_unclassified
c0d7f70e666dd099049c17c24df554e7	0	0	3	141	78	87	35	99	268	d__Bacteria;p__Proteobacteria;c__Gammaproteobacteria;o__Legionellales;f__Legionellaceae;g__Legionella;s__uncultured_Legionella_sp.
50f241df37d06d71d328b9f5f392add5	0	0	4	0	4	0	2	0	0	d__Bacteria;p__Proteobacteria;c__Gammaproteobacteria;o__F9P41300-M23;f__F9P41300-M23_unclassified;g__F9P41300-M23_unclassified;s__F9P41300-M23_unclassified
aebc2b43a64a2b9121c4d9ed07f2e074	0	4	0	37	3	52	59	0	0	d__Bacteria;p__Proteobacteria;c__Alphaproteobacteria;o__Alphaproteobacteria_unclassified;f__Alphaproteobacteria_unclassified;g__Alphaproteobacteria_unclassified;s__Alphaproteobacteria_unclassified
62c208ce96638f14e54e2f5bbc8c92d8	0	4	2	5	0	9	0	3	6	d__Bacteria;p__Proteobacteria;c__Gammaproteobacteria;o__Legionellales;f__Legionellaceae;g__Legionella;s__uncultured_Legionella_sp.
afbb3e81b26c512b3a6699c5acf6e564	0	0	0	4	0	0	0	0	0	d__Bacteria;p__Proteobacteria;c__Gammaproteobacteria;o__Legionellales;f__Legionellaceae;g__Legionella;s__uncultured_Legionella_sp.
9168f2f934d29d9004d38b115421f67e	0	0	0	0	0	0	0	0	2	d__Bacteria;p__Proteobacteria;c__Gammaproteobacteria;o__Legionellales;f__Legionellaceae;g__Legionella;s__uncultured_Legionella_sp.
7a0f61d512eee763c18630ef4476a5a7	0	0	0	0	4	0	0	0	0	d__Bacteria;p__Proteobacteria;c__Gammaproteobacteria;o__Legionellales;f__Legionellaceae;g__Legionella;s__uncultured_Legionella_sp.
372b1e76bee6f57e91d0db0d6d9e0bb6	0	0	9	0	0	3	0	8	0	d__Bacteria;p__Proteobacteria;c__Gammaproteobacteria;o__Legionellales;f__Legionellaceae;g__Legionella;s__uncultured_Legionella_sp.
ec58daf8c2334b56c0a0d5ead3c4a4bf	0	0	0	0	0	0	0	2	0	d__Bacteria;p__Proteobacteria;c__Gammaproteobacteria;o__Legionellales;f__Legionellaceae;g__Legionella;s__uncultured_Legionella_sp.
02994595d40230239d1a07d1f92406ec	0	0	0	0	0	0	0	0	13	d__Bacteria;p__Proteobacteria;c__Gammaproteobacteria;o__Pseudomonadales;f__Moraxellaceae;g__Acinetobacter;s__Acinetobacter_sp._T3-1
2091da56ff00e97cfb6ee9f5655dab7b	0	0	0	0	0	0	0	0	2	d__Bacteria;p__Proteobacteria;c__Gammaproteobacteria;o__Pseudomonadales;f__Moraxellaceae;g__Acinetobacter;s__Acinetobacter_lwoffii
13cc655c6d579a88451c6541c8cfc4b8	0	0	0	0	2	0	0	0	0	d__Bacteria;p__Proteobacteria;c__Betaproteobacteria;o__Burkholderiales;f__Comamonadaceae;g__Comamonadaceae_unclassified;s__Comamonadaceae_unclassified
ed6032994ec132a5c9fb22e14db42a36	0	0	2	0	24	0	0	34	21	d__Bacteria;p__Proteobacteria;c__Gammaproteobacteria;o__Pseudomonadales;f__Moraxellaceae;g__Acinetobacter;s__uncultured_Acinetobacter_sp.
df8e00189bf50c6a72086f5827f99ecc	0	0	0	0	25	0	0	20	13	d__Bacteria;p__Proteobacteria;c__Gammaproteobacteria;o__Pseudomonadales;f__Moraxellaceae;g__Acinetobacter;s__Acinetobacter_sp._ZH-14
dd39c96110fddcf3fa4f256ef9899a9e	5	0	0	0	0	0	0	0	0	d__Bacteria;p__Proteobacteria;c__Gammaproteobacteria;o__Pseudomonadales;f__Moraxellaceae;g__Acinetobacter;s__Acinetobacter_sp._ZH-14
bffbe6a9327f107aee0f2bb01618cc6f	0	0	0	6	0	0	0	0	0	d__Bacteria;p__Firmicutes;c__Clostridia;o__Lachnospirales;f__Lachnospiraceae;g__Lachnospiraceae_NK4A136_group;s__Lachnospiraceae_NK4A136_group_unclassified
660fd954de465fe40c512d8469ea878a	0	0	5	3	15	7	8	15	36	d__Bacteria;p__Proteobacteria;c__Gammaproteobacteria;o__Legionellales;f__Legionellaceae;g__Legionella;s__uncultured_Legionella_sp.
c400e75b8f685c11e48d106fa7b1a36a	0	0	0	0	6	0	0	0	0	d__unclassified;p__unclassified;c__unclassified;o__unclassified;f__unclassified;g__unclassified;s__unclassified
c59c26dfc67daf8341ad161ec101878c	0	0	0	0	0	0	0	0	2	d__Bacteria;p__Firmicutes;c__Clostridia;o__Oscillospirales;f__Oscillospiraceae;g__NK4A214_group;s__NK4A214_group_unclassified
66b4a37433bbeea3ad6dbca014e4ca76	0	0	2	10	0	0	6	0	0	d__Bacteria;p__Proteobacteria;c__Alphaproteobacteria;o__Rhodospirillales;f__Acetobacteraceae;g__Roseococcus;s__uncultured_Roseococcus_sp.
7b4e3e3ede55fc5ea0478585c7f6e68d	3	0	2	2	0	4	0	2	2	d__Bacteria;p__Firmicutes;c__Clostridia;o__Oscillospirales;f__Oscillospiraceae;g__UCG-002;s__UCG-002_unclassified
4ce3cad9692179daa1cbca399409d3e5	0	0	0	0	4	0	0	0	0	d__Bacteria;p__Firmicutes;c__Clostridia;o__Oscillospirales;f__Oscillospiraceae;g__UCG-002;s__UCG-002_unclassified
b882c8f92806a5cceae079731fbdf3df	0	12	0	0	0	0	0	0	5	d__Bacteria;p__Firmicutes;c__Clostridia;o__Oscillospirales;f__Oscillospiraceae;g__UCG-002;s__UCG-002_unclassified
0072b0040e39e5d64afc5038682721dc	2	0	0	0	0	0	0	0	0	d__Bacteria;p__Firmicutes;c__Clostridia;o__Oscillospirales;f__Oscillospiraceae;g__Flavonifractor;s__Flavonifractor_unclassified
33a095ddbeb6a060e98aaf0fbc885801	0	0	0	0	0	0	3	0	0	d__Bacteria;p__Firmicutes;c__Clostridia;o__Oscillospirales;f__Oscillospiraceae;g__UCG-002;s__UCG-002_unclassified
7b5c58824d5814592157d66e366bd923	0	0	0	9	0	0	0	0	0	d__Bacteria;p__Proteobacteria;c__Alphaproteobacteria;o__Rhodospirillales;f__Acetobacteraceae;g__Roseomonas;s__uncultured_Roseomonas_sp.
f041abc40ac6a79e587f9777329f9110	0	13	0	0	3	0	0	0	7	d__Bacteria;p__Synergistota;c__Synergistia;o__Synergistales;f__Synergistaceae;g__Pyramidobacter;s__Pyramidobacter_unclassified
e41c05fe3354e53b52834c9b112007f9	5	0	0	0	0	0	0	0	0	d__Bacteria;p__Synergistota;c__Synergistia;o__Synergistales;f__Synergistaceae;g__Pyramidobacter;s__Pyramidobacter_unclassified
e01be561735d08bef454616514350368	0	0	0	0	0	0	0	0	2	d__Bacteria;p__Firmicutes;c__Clostridia;o__Oscillospirales;f__Oscillospiraceae;g__UCG-005;s__UCG-005_unclassified
6c18784ec776b03c11cc44eeccb1ee20	0	3	2	0	24	0	0	37	28	d__Bacteria;p__Myxococcota;c__Polyangia;o__Polyangiales;f__Sandaracinaceae;g__Sandaracinus;s__Sandaracinus_unclassified
86e0fb5dfb01881a0fcfa80cc52ba205	11	17	13	41	68	44	23	79	75	d__Bacteria;p__Proteobacteria;c__Alphaproteobacteria;o__Rhodobacterales;f__Rhodobacteraceae;g__Rhodobacter;s__Rhodobacter_unclassified
bdaa4e2c3dcaba1c73abed8847bb84db	0	0	0	0	2	0	0	0	0	d__Bacteria;p__Proteobacteria;c__Alphaproteobacteria;o__Alphaproteobacteria_unclassified;f__Alphaproteobacteria_unclassified;g__Alphaproteobacteria_unclassified;s__Alphaproteobacteria_unclassified
3559f0b4ea3930a9f61ab2351764d831	0	0	0	17	17	10	11	21	18	d__Bacteria;p__Proteobacteria;c__Alphaproteobacteria;o__Rhodobacterales;f__Rhodobacteraceae;g__Rhodobacter;s__uncultured_Rhodobacter_sp.
75f742514cacca44f31e30751d3fb724	0	0	0	0	0	0	0	0	2	d__Bacteria;p__Proteobacteria;c__Alphaproteobacteria;o__Alphaproteobacteria_unclassified;f__Alphaproteobacteria_unclassified;g__Alphaproteobacteria_unclassified;s__Alphaproteobacteria_unclassified
9bde0212dbe8778588455320d055c6d3	0	0	0	0	0	0	0	16	0	d__Bacteria;p__Proteobacteria;c__Alphaproteobacteria;o__Rickettsiales;f__Mitochondria;g__Mitochondria_unclassified;s__Mitochondria_unclassified
d0e19b1a82ce61550cfffbbbb5a0f300	0	0	0	0	6	0	0	0	9	d__Bacteria;p__Proteobacteria;c__Alphaproteobacteria;o__Rhodobacterales;f__Rhodobacteraceae;g__Rhodobacter;s__Rhodobacter_sp._HME8657
bd62371872e295fe6a7de60f584c5d53	0	0	0	0	13	0	0	10	0	d__Bacteria;p__Proteobacteria;c__Alphaproteobacteria;o__Rhodobacterales;f__Rhodobacteraceae;g__Rhodobacter;s__uncultured_Rhodobacter_sp.
e8b1103c23bba99a27c1a92c7c66a5f3	0	0	0	0	0	0	0	0	4	d__Bacteria;p__Proteobacteria;c__Alphaproteobacteria;o__Rhodobacterales;f__Rhodobacteraceae;g__Rhodobacter;s__Rhodobacter_sp._HME8657
d7ae9ed2fda78a98e463907aceed7f57	33	70	103	269	389	261	184	421	394	d__Bacteria;p__Proteobacteria;c__Alphaproteobacteria;o__Rhodobacterales;f__Rhodobacteraceae;g__Rhodobacter;s__Rhodobacter_sp._HME8657
b4f9757edfa70a8a8a97b7b3c65174ee	0	0	0	0	26	10	0	0	21	d__Bacteria;p__Proteobacteria;c__Alphaproteobacteria;o__Rhodobacterales;f__Rhodobacteraceae;g__Rhodobacteraceae_unclassified;s__Rhodobacteraceae_unclassified
45bfb8ca4454c69d46ad813c8280d136	0	0	0	0	0	0	0	0	20	d__Bacteria;p__Proteobacteria;c__Alphaproteobacteria;o__Rickettsiales;f__Mitochondria;g__Mitochondria_unclassified;s__Mitochondria_unclassified
133ad87fea37e843cc7d52e82753e81c	0	0	0	0	3	0	0	0	0	d__Bacteria;p__Proteobacteria;c__Alphaproteobacteria;o__Rhodospirillales;f__Rhodospirillales_unclassified;g__Rhodospirillales_unclassified;s__Rhodospirillales_unclassified
5f7961550d9c480f0e261276234c0d14	0	0	0	0	0	0	0	2	0	d__Bacteria;p__Proteobacteria;c__Alphaproteobacteria;o__Rhizobiales;f__Rhizobiaceae;g__Rhizobium;s__Rhizobium_sp._Op7a
a8e9b294d1cd37689b7d0a428dc7c5a8	0	0	0	0	9	0	0	0	0	d__Bacteria;p__Proteobacteria;c__Alphaproteobacteria;o__Rhodobacterales;f__Rhodobacteraceae;g__Rhodobacter;s__uncultured_Rhodobacter_sp.
35050cc25f9219f7a07de452eba2a2cb	0	0	0	0	0	0	0	15	0	d__Bacteria;p__Proteobacteria;c__Alphaproteobacteria;o__Rhodobacterales;f__Rhodobacteraceae;g__Rhodobacter;s__uncultured_Rhodobacter_sp.
0e7c7911698df4756d5f3e63fd4f9c35	51	64	75	202	258	155	108	283	313	d__Bacteria;p__Proteobacteria;c__Alphaproteobacteria;o__Rhodobacterales;f__Rhodobacteraceae;g__Rhodobacter;s__uncultured_Rhodobacter_sp.
5365ec635f0406ceac124aa4a5c34c17	0	0	0	0	0	0	0	6	0	d__Bacteria;p__Proteobacteria;c__Alphaproteobacteria;o__Alphaproteobacteria_unclassified;f__Alphaproteobacteria_unclassified;g__Alphaproteobacteria_unclassified;s__Alphaproteobacteria_unclassified
9db42cb966a8fb501e35d9775c5e75e1	0	0	0	25	0	0	16	19	0	d__Bacteria;p__Proteobacteria;c__Alphaproteobacteria;o__Rhodobacterales;f__Rhodobacteraceae;g__Rhodobacter;s__Rhodobacter_sp._TH92
34685e1752f345566db6125fb0ef0f8a	0	0	8	21	14	11	14	18	26	d__Bacteria;p__Proteobacteria;c__Alphaproteobacteria;o__Rhodobacterales;f__Rhodobacteraceae;g__Rhodobacter;s__uncultured_Rhodobacter_sp.
96a9ed8b9c51ba89e537fcb3d4e46de8	0	0	0	0	0	0	0	0	2	d__Bacteria;p__Proteobacteria;c__Alphaproteobacteria;o__Alphaproteobacteria_unclassified;f__Alphaproteobacteria_unclassified;g__Alphaproteobacteria_unclassified;s__Alphaproteobacteria_unclassified
755ee38e77da4621e0b2c5d2898e38b5	0	0	0	0	3	0	0	0	0	d__Bacteria;p__Bacteroidota;c__Bacteroidia;o__Chitinophagales;f__Saprospiraceae;g__Saprospiraceae_unclassified;s__Saprospiraceae_unclassified
21c65213aecfff783e58b71c5d0cd638	0	0	0	0	0	0	0	0	2	d__Bacteria;p__Gemmatimonadota;c__Gemmatimonadota;o__Gemmatimonadales;f__Gemmatimonadaceae;g__Gemmatimonas;s__uncultured_Gemmatimonas_sp.
6b4d9bf15d9a79052514e22d784cf49a	0	0	0	0	0	0	0	4	0	d__Bacteria;p__Proteobacteria;c__Alphaproteobacteria;o__Rickettsiales;f__Mitochondria;g__Mitochondria_unclassified;s__Mitochondria_unclassified
5dce953361bd3f1038b9b67ea0e0e023	0	0	0	0	0	0	3	0	0	d__Bacteria;p__Proteobacteria;c__Alphaproteobacteria;o__Rhodobacterales;f__Rhodobacteraceae;g__Rhodobacter;s__Rhodobacter_sp._16-62
93adc4319ccf4c196cf952aec9df05c1	0	0	10	0	0	5	0	0	0	d__Bacteria;p__Proteobacteria;c__Alphaproteobacteria;o__Alphaproteobacteria_unclassified;f__Alphaproteobacteria_unclassified;g__Alphaproteobacteria_unclassified;s__Alphaproteobacteria_unclassified
167413e3946be01f5413a044412a0c41	22	17	23	54	90	43	59	78	77	d__Bacteria;p__Proteobacteria;c__Alphaproteobacteria;o__Rhodobacterales;f__Rhodobacteraceae;g__Rhodobacter;s__Rhodobacter_sp._SL23
880267b1fac19000b3607b6d56c2897a	0	0	0	0	10	0	0	0	0	d__Bacteria;p__Proteobacteria;c__Alphaproteobacteria;o__Rhodobacterales;f__Rhodobacteraceae;g__Rhodobacter;s__Rhodobacter_blasticus
084da28331314bc9d30037fc2ae5574e	0	3	0	0	0	0	0	0	0	d__Bacteria;p__Proteobacteria;c__Alphaproteobacteria;o__Rhizobiales;f__Hyphomicrobiaceae;g__Hyphomicrobium;s__Hyphomicrobium_unclassified
2507a4028cd8288ec2c3b9940cf485e6	0	0	0	0	0	0	0	0	2	d__Bacteria;p__Proteobacteria;c__Alphaproteobacteria;o__Rhodobacterales;f__Rhodobacteraceae;g__Antarctobacter;s__uncultured_Antarctobacter_sp.
4bb8cb78789f5b7192326528b7c272aa	0	0	0	0	0	0	0	3	0	d__unclassified;p__unclassified;c__unclassified;o__unclassified;f__unclassified;g__unclassified;s__unclassified
b964f212c4c333ac2a108a15e57a933d	0	0	0	0	0	0	0	0	7	d__Bacteria;p__Proteobacteria;c__Alphaproteobacteria;o__Rhodobacterales;f__Rhodobacteraceae;g__Paracoccus;s__uncultured_Paracoccus_sp.
a467eef665709a9e8b48c69917692ecf	0	0	0	0	0	0	0	0	14	d__Bacteria;p__Proteobacteria;c__Alphaproteobacteria;o__Alphaproteobacteria_unclassified;f__Alphaproteobacteria_unclassified;g__Alphaproteobacteria_unclassified;s__Alphaproteobacteria_unclassified
595c1cba3057c77e3ed718e8bdc3b4c6	0	0	0	11	0	0	0	0	0	d__Bacteria;p__Proteobacteria;c__Proteobacteria_unclassified;o__Proteobacteria_unclassified;f__Proteobacteria_unclassified;g__Proteobacteria_unclassified;s__Proteobacteria_unclassified
b2029b5eb9e7d36e85b4103bdc53ecb4	0	0	0	4	7	0	0	5	4	d__Bacteria;p__Proteobacteria;c__Alphaproteobacteria;o__Alphaproteobacteria_unclassified;f__Alphaproteobacteria_unclassified;g__Alphaproteobacteria_unclassified;s__Alphaproteobacteria_unclassified
a059b2d63a552c54dd89c485335fa9d3	0	0	6	7	7	14	11	17	15	d__Bacteria;p__Proteobacteria;c__Alphaproteobacteria;o__Rhodobacterales;f__Rhodobacteraceae;g__Gemmobacter;s__Gemmobacter_fontiphilus
4cd7da1a231c719906970ab644dec06d	0	0	0	6	6	0	5	9	11	d__Bacteria;p__Proteobacteria;c__Alphaproteobacteria;o__Rhodobacterales;f__Rhodobacteraceae;g__Rubellimicrobium;s__Rubellimicrobium_unclassified
70d1622fbb37b1a7de863284fb83e241	8	0	0	5	0	6	0	20	7	d__Bacteria;p__Firmicutes;c__Negativicutes;o__Veillonellales-Selenomonadales;f__Veillonellaceae;g__Megasphaera;s__Megasphaera_unclassified
3e4524a0e65a778911f6e88848d99aad	5	0	0	0	0	0	0	0	0	d__Bacteria;p__Firmicutes;c__Negativicutes;o__Veillonellales-Selenomonadales;f__Veillonellaceae;g__Megasphaera;s__Megasphaera_unclassified
e692fcf963c630541c141757c5eb197a	0	11	0	0	3	0	0	5	0	d__Bacteria;p__Firmicutes;c__Negativicutes;o__Acidaminococcales;f__Acidaminococcaceae;g__Phascolarctobacterium;s__Phascolarctobacterium_faecium
0e9679c124f5029642cc42cd92bbe25f	13	29	0	0	10	0	0	7	8	d__Bacteria;p__Firmicutes;c__Negativicutes;o__Veillonellales-Selenomonadales;f__Veillonellaceae;g__Dialister;s__Dialister_unclassified
00ea5b1ebd4edfd292b9ab1e22636e64	0	19	0	0	0	0	0	0	0	d__Bacteria;p__Firmicutes;c__Negativicutes;o__Veillonellales-Selenomonadales;f__Veillonellaceae;g__Veillonella;s__Veillonella_unclassified
0b0a4bdddb823efeb9984bf862fe81f8	29	0	0	0	7	0	0	0	22	d__Bacteria;p__Firmicutes;c__Negativicutes;o__Veillonellales-Selenomonadales;f__Veillonellaceae;g__Veillonella;s__Veillonella_unclassified
7ec0424652ab5430dda6770d46a12b48	0	0	0	0	0	0	0	9	0	d__Bacteria;p__Firmicutes;c__Negativicutes;o__Veillonellales-Selenomonadales;f__Veillonellaceae;g__Veillonella;s__Veillonella_unclassified
19e968c7972fe0da5fee6dbc65c3fb0a	0	0	0	0	0	0	0	0	14	d__Bacteria;p__Firmicutes;c__Negativicutes;o__Veillonellales-Selenomonadales;f__Selenomonadaceae;g__Megamonas;s__Megamonas_unclassified
fd4262fa0b2d2b1d52af1638feb30745	7	0	0	0	0	0	0	10	0	d__Bacteria;p__Firmicutes;c__Negativicutes;o__Veillonellales-Selenomonadales;f__Selenomonadaceae;g__Megamonas;s__Megamonas_unclassified
c80b3d1adcf8ab54b1b218f44967ca20	0	0	0	0	0	11	0	0	0	d__Bacteria;p__Firmicutes;c__Negativicutes;o__Veillonellales-Selenomonadales;f__Selenomonadaceae;g__Megamonas;s__Megamonas_unclassified
648cdc10997bd8bc4a1c6033dbdd616b	4	0	0	0	0	0	0	0	0	d__Bacteria;p__Firmicutes;c__Negativicutes;o__Veillonellales-Selenomonadales;f__Selenomonadaceae;g__Selenomonas;s__Selenomonas_unclassified
6d66f9f592048db29d2f562e31c4a68d	0	0	0	0	0	0	0	3	4	d__Bacteria;p__Firmicutes;c__Negativicutes;o__Acidaminococcales;f__Acidaminococcaceae;g__Succiniclasticum;s__Succiniclasticum_sp._B-14
ad0140e97b44feba274a4dc4ac374781	6	6	0	0	0	0	0	4	0	d__Bacteria;p__Firmicutes;c__Negativicutes;o__Veillonellales-Selenomonadales;f__Veillonellaceae;g__Dialister;s__Dialister_unclassified
b9a1d126bfcd465c8e971916c4715306	0	6	0	0	0	0	0	0	0	d__Bacteria;p__Firmicutes;c__Negativicutes;o__Veillonellales-Selenomonadales;f__Selenomonadaceae;g__Centipeda;s__Centipeda_unclassified
ce258184714a4fba0407757c17687029	7	0	0	0	0	0	0	0	0	d__Bacteria;p__Patescibacteria;c__Gracilibacteria;o__Absconditabacteriales_(SR1);f__Absconditabacteriales_(SR1)_unclassified;g__Absconditabacteriales_(SR1)_unclassified;s__Absconditabacteriales_(SR1)_unclassified
39e066bc47d7e44a8fdb1bd489de7cfa	0	0	0	0	0	0	0	0	2	d__Bacteria;p__Patescibacteria;c__Gracilibacteria;o__Absconditabacteriales_(SR1);f__Absconditabacteriales_(SR1)_unclassified;g__Absconditabacteriales_(SR1)_unclassified;s__Absconditabacteriales_(SR1)_unclassified
89cc7ed75ace04ed3bcc2956eb51449d	0	0	5	14	0	0	4	6	5	d__Bacteria;p__Acidobacteriota;c__Acidobacteriae;o__Bryobacterales;f__Bryobacteraceae;g__Bryobacter;s__Bryobacter_unclassified
e135585a6163b01636fa8993a1cfa29b	0	4	4	0	5	5	3	12	11	d__Bacteria;p__Acidobacteriota;c__Acidobacteriae;o__Bryobacterales;f__Bryobacteraceae;g__Bryobacter;s__Bryobacter_unclassified
43e48eccff95eab0771d48191d4b542f	0	0	0	0	0	4	0	0	0	d__Bacteria;p__Acidobacteriota;c__Acidobacteriae;o__Bryobacterales;f__Bryobacteraceae;g__Bryobacter;s__Bryobacter_unclassified
d0d3c9649bd7d2ad0ba3fb9dce913ee4	2	3	0	6	5	2	7	11	15	d__Bacteria;p__Acidobacteriota;c__Acidobacteriae;o__Acidobacteriae_unclassified;f__Acidobacteriae_unclassified;g__Acidobacteriae_unclassified;s__Acidobacteriae_unclassified
c980c09922a08935bd28694a7010e9bf	0	0	0	0	0	0	0	0	2	d__Bacteria;p__Acidobacteriota;c__Acidobacteriae;o__Bryobacterales;f__Bryobacteraceae;g__Bryobacter;s__Bryobacter_unclassified
b1cfbbbc65d0b6f348243a0be6e0b1e4	0	0	0	0	0	0	0	8	0	d__Bacteria;p__Bdellovibrionota;c__Oligoflexia;o__Oligoflexales;f__Oligoflexaceae;g__Oligoflexaceae_unclassified;s__Oligoflexaceae_unclassified
787cd9b71ec243c65ff35784380452e8	4	0	0	0	4	0	0	0	5	d__Bacteria;p__Firmicutes;c__Clostridia;o__Peptostreptococcales-Tissierellales;f__Anaerovoracaceae;g__Eubacterium]_brachy_group;s__Eubacterium]_brachy_group_unclassified
9bb37ef378f411c4a29a11a9b16a176e	0	0	2	0	0	0	0	0	0	d__Bacteria;p__Bdellovibrionota;c__Oligoflexia;o__Oligoflexales;f__Oligoflexaceae;g__Oligoflexaceae_unclassified;s__Oligoflexaceae_unclassified
07a17087834f5cf73bea24b0b05ef0be	0	0	10	22	22	22	8	14	21	d__Bacteria;p__Proteobacteria;c__Alphaproteobacteria;o__Caulobacterales;f__Hyphomonadaceae;g__Hyphomonas;s__Hyphomonas_unclassified
be0c9d69fb3d199ffdd66ff1b01eddf1	0	0	0	0	0	0	0	0	3	d__Bacteria;p__Acidobacteriota;c__Acidobacteriae;o__Acidobacteriae_unclassified;f__Acidobacteriae_unclassified;g__Acidobacteriae_unclassified;s__Acidobacteriae_unclassified
37ea1b2f6b1d5ddfd582b403ebb49b76	0	0	0	0	0	0	0	3	0	d__Bacteria;p__Firmicutes;c__Firmicutes_unclassified;o__Firmicutes_unclassified;f__Firmicutes_unclassified;g__Firmicutes_unclassified;s__Firmicutes_unclassified
aef85297850f0c91ac444b318d708e71	9	0	21	30	106	19	27	97	163	d__Bacteria;p__Firmicutes;c__Firmicutes_unclassified;o__Firmicutes_unclassified;f__Firmicutes_unclassified;g__Firmicutes_unclassified;s__Firmicutes_unclassified
3765744875a320b88f7484d32454ab57	0	0	0	0	0	0	2	0	0	d__Bacteria;p__Actinobacteriota;c__Thermoleophilia;o__Solirubrobacterales;f__67-14;g__67-14_unclassified;s__67-14_unclassified
4ed49ca3056013b6b270670012e0b122	0	0	0	0	0	0	0	0	5	d__Bacteria;p__Bdellovibrionota;c__Oligoflexia;o__0319-6G20;f__0319-6G20_unclassified;g__0319-6G20_unclassified;s__0319-6G20_unclassified
0e243066674ad349b769d81812112e94	2	0	0	0	0	0	0	0	0	d__Bacteria;p__Proteobacteria;c__Alphaproteobacteria;o__Rhizobiales;f__A0839;g__A0839_unclassified;s__A0839_unclassified
61e5b70c9e96d48d3cefbaff34ce24d8	0	0	0	3	2	0	0	0	0	d__Bacteria;p__Myxococcota;c__Polyangia;o__Polyangiales;f__Polyangiaceae;g__Pajaroellobacter;s__Pajaroellobacter_unclassified
6e01f489661dd197506f40bd1839be7e	0	0	0	0	0	0	0	0	3	d__Bacteria;p__Myxococcota;c__Polyangia;o__mle1-27;f__mle1-27_unclassified;g__mle1-27_unclassified;s__mle1-27_unclassified
c3654e69c4fdc7fa611960744a6abd36	0	0	0	0	0	0	0	0	4	d__Bacteria;p__Myxococcota;c__Polyangia;o__mle1-27;f__mle1-27_unclassified;g__mle1-27_unclassified;s__mle1-27_unclassified
176722d07a89bf645169d0d43042f08c	0	0	10	26	12	27	52	24	21	d__Bacteria;p__Gemmatimonadota;c__Gemmatimonadetes;o__Gemmatimonadales;f__Gemmatimonadaceae;g__Gemmatimonas;s__Gemmatimonas_unclassified
143c98a392ab2542a17135b371cc5905	0	5	0	0	0	0	0	0	0	d__Bacteria;p__Desulfobacterota;c__Desulfuromonadia;o__Bradymonadales;f__Bradymonadales_unclassified;g__Bradymonadales_unclassified;s__Bradymonadales_unclassified
63f37f75ee4870a9a211b2bd4e5f89fe	0	0	2	0	0	3	3	0	0	d__Bacteria;p__Actinobacteriota;c__Acidimicrobiia;o__Microtrichales;f__Ilumatobacteraceae;g__CL500-29_marine_group;s__CL500-29_marine_group_unclassified
8cf91e20e45f7bafb2c9e8a70f1a2c00	0	0	0	0	0	0	0	4	0	d__Bacteria;p__Actinobacteriota;c__Acidimicrobiia;o__Microtrichales;f__Ilumatobacteraceae;g__CL500-29_marine_group;s__CL500-29_marine_group_unclassified
b6cdf11f4a8f5fb75bd87b4374a3b9e7	0	4	0	0	0	0	0	0	0	d__Bacteria;p__Actinobacteriota;c__Acidimicrobiia;o__Microtrichales;f__Ilumatobacteraceae;g__CL500-29_marine_group;s__CL500-29_marine_group_unclassified
d5f55dbe726479941205f2bc31366eb3	17	14	31	34	16	16	18	27	13	d__Bacteria;p__Proteobacteria;c__Alphaproteobacteria;o__Caulobacterales;f__Caulobacteraceae;g__Caulobacter;s__Caulobacter_sp._NW-2013-Rh15
e55848ba40c2e4f7e893f94198099121	0	0	10	24	7	11	10	7	14	d__Bacteria;p__Proteobacteria;c__Alphaproteobacteria;o__Caulobacterales;f__Caulobacteraceae;g__Caulobacter;s__Caulobacter_fusiformis
3413a373b68a6e7f15b1facb59652ce1	7	0	12	11	3	12	7	10	6	d__Bacteria;p__Proteobacteria;c__Alphaproteobacteria;o__Caulobacterales;f__Caulobacteraceae;g__Asticcacaulis;s__Asticcacaulis_excentricus
7c9f2550d58fb492cc6121c17a550dac	0	6	0	0	0	5	0	7	10	d__Bacteria;p__Proteobacteria;c__Alphaproteobacteria;o__Caulobacterales;f__Caulobacteraceae;g__Asticcacaulis;s__Asticcacaulis_sp._d19(2011)
6274d94b8b6c9d7a77d2ee7ab0f6d716	0	0	0	15	13	14	18	14	10	d__Bacteria;p__Proteobacteria;c__Alphaproteobacteria;o__Caulobacterales;f__Caulobacteraceae;g__Brevundimonas;s__uncultured_Brevundimonas_sp.
2637734b8f585767c91e0400a9661a57	0	0	0	0	0	0	0	12	0	d__Bacteria;p__Myxococcota;c__Polyangia;o__Polyangiales;f__Phaselicystidaceae;g__Phaselicystis;s__Phaselicystis_unclassified
94f14921f77ce07eb42a689a90736704	0	0	8	0	0	0	0	0	0	d__Bacteria;p__Myxococcota;c__Polyangia;o__Polyangiales;f__Phaselicystidaceae;g__Phaselicystis;s__Phaselicystis_unclassified
b53a0a9813a1f58b7042e396a671f554	0	7	0	9	0	0	0	0	0	d__Bacteria;p__Myxococcota;c__Polyangia;o__Polyangiales;f__Phaselicystidaceae;g__Phaselicystis;s__Phaselicystis_unclassified
a9f5d229bf1758d2055effb220611c6c	0	0	0	3	0	0	0	0	0	d__Bacteria;p__Myxococcota;c__Polyangia;o__Polyangiales;f__Polyangiaceae;g__Pajaroellobacter;s__Pajaroellobacter_unclassified
250e5753349650b7698ec21b6ab4c501	0	0	0	0	0	0	0	0	8	d__Bacteria;p__Myxococcota;c__Polyangia;o__Polyangiales;f__Phaselicystidaceae;g__Phaselicystis;s__Phaselicystis_unclassified
9b352b6b2e7cd083aa1abbc6abb79b99	0	0	0	0	21	0	0	0	0	d__Bacteria;p__Myxococcota;c__Polyangia;o__Polyangiales;f__Phaselicystidaceae;g__Phaselicystis;s__Phaselicystis_unclassified
a0aecf455407147433e068a1c434c5c4	0	0	0	0	0	4	0	0	0	d__Bacteria;p__Myxococcota;c__Polyangia;o__mle1-27;f__mle1-27_unclassified;g__mle1-27_unclassified;s__mle1-27_unclassified
9e89d6e7d7b19051a8a1aaeba790f56c	0	0	4	2	0	0	0	0	0	d__Bacteria;p__Myxococcota;c__Polyangia;o__mle1-27;f__mle1-27_unclassified;g__mle1-27_unclassified;s__mle1-27_unclassified
134686952b78d8ac0adaee1041464b1e	24	34	99	138	79	67	71	113	102	d__Bacteria;p__Myxococcota;c__Polyangia;o__Polyangiales;f__Polyangiaceae;g__Pajaroellobacter;s__Pajaroellobacter_unclassified
8f104491dc8a9974dd7669ebc1046444	0	0	0	0	0	0	0	0	5	d__Bacteria;p__Myxococcota;c__Polyangia;o__Polyangiales;f__Phaselicystidaceae;g__Phaselicystis;s__Phaselicystis_unclassified
2692a6b6279816fd14d732d66ccbdfc0	0	0	0	9	22	0	0	17	39	d__Bacteria;p__Myxococcota;c__Polyangia;o__mle1-27;f__mle1-27_unclassified;g__mle1-27_unclassified;s__mle1-27_unclassified
7f13e5f702c752ae55d562e4f65981af	0	0	0	0	0	0	6	0	0	d__Bacteria;p__Myxococcota;c__Polyangia;o__mle1-27;f__mle1-27_unclassified;g__mle1-27_unclassified;s__mle1-27_unclassified
467b59dd2e85fde4231f2c2845213e26	0	6	0	0	0	0	0	0	0	d__Bacteria;p__Myxococcota;c__Polyangia;o__mle1-27;f__mle1-27_unclassified;g__mle1-27_unclassified;s__mle1-27_unclassified
d81d36a711c9956b613c6f1f63d0eb79	6	0	0	0	3	6	0	8	0	d__Bacteria;p__Myxococcota;c__Polyangia;o__Polyangiales;f__Phaselicystidaceae;g__Phaselicystis;s__Phaselicystis_unclassified
5084420b3b71a9f0d2e2d7879b46c496	0	0	3	24	29	5	4	21	23	d__Bacteria;p__Myxococcota;c__Polyangia;o__Polyangiales;f__Polyangiaceae;g__Pajaroellobacter;s__Pajaroellobacter_unclassified
de7a47eca1f44e94cc013a5df91e44c3	0	0	6	0	0	0	0	0	0	d__Bacteria;p__Actinobacteriota;c__Coriobacteriia;o__Coriobacteriales;f__Atopobiaceae;g__Olsenella;s__Olsenella_sp._N13-17
95f4c80481433652b69a6f2de4184459	0	0	0	0	0	0	0	3	0	d__Bacteria;p__Myxococcota;c__Polyangia;o__mle1-27;f__mle1-27_unclassified;g__mle1-27_unclassified;s__mle1-27_unclassified
f2367f7242108d4dbc94fba389faa7f2	0	0	0	2	0	0	0	0	0	d__Bacteria;p__Proteobacteria;c__Alphaproteobacteria;o__Rhodospirillales;f__Rhodospirillales_unclassified;g__Rhodospirillales_unclassified;s__Rhodospirillales_unclassified
32a12386946c9ad66fbf7b863ab92507	0	0	0	0	0	6	0	0	0	d__unclassified;p__unclassified;c__unclassified;o__unclassified;f__unclassified;g__unclassified;s__unclassified
f57cdfcffc828b3c74bce7ee0c617f0c	0	0	0	8	3	0	0	5	0	d__Bacteria;p__Proteobacteria;c__Alphaproteobacteria;o__Rhodospirillales;f__Rhodospirillales_unclassified;g__Rhodospirillales_unclassified;s__Rhodospirillales_unclassified
58be3effc236fb288326c27521df9495	0	0	0	0	0	0	4	0	0	d__Bacteria;p__Proteobacteria;c__Alphaproteobacteria;o__Rhodospirillales;f__Rhodospirillales_unclassified;g__Rhodospirillales_unclassified;s__Rhodospirillales_unclassified
0c696ec7bc96e63a687a52564d5c287d	0	0	4	0	0	0	0	0	0	d__Bacteria;p__Actinobacteriota;c__Coriobacteriia;o__Coriobacteriales;f__Coriobacteriaceae;g__Collinsella;s__Collinsella_tanakaei
083113e22077e462a57c5603e9a0118e	0	0	0	0	0	0	0	0	6	d__Bacteria;p__Actinobacteriota;c__Coriobacteriia;o__Coriobacteriales;f__Coriobacteriaceae;g__Collinsella;s__Collinsella_unclassified
22632c954ef155ebb0c3d54d46fac742	3	0	0	0	0	0	0	0	0	d__Bacteria;p__Actinobacteriota;c__Coriobacteriia;o__Coriobacteriales;f__Coriobacteriaceae;g__Collinsella;s__Collinsella_unclassified
dc1f23a3f68f4b6bb182eb8e8e65fa76	0	0	0	2	0	3	0	0	0	d__Bacteria;p__Actinobacteriota;c__Acidimicrobiia;o__Microtrichales;f__Ilumatobacteraceae;g__Ilumatobacteraceae_unclassified;s__Ilumatobacteraceae_unclassified
61d70749363d602cfbfdc14ad2daddd6	0	0	0	0	3	0	0	4	4	d__Bacteria;p__Proteobacteria;c__Alphaproteobacteria;o__Rickettsiales;f__Mitochondria;g__Mitochondria_unclassified;s__Mitochondria_unclassified
02bd8d33860c81adb5c96c5e6f935c97	0	0	0	0	3	0	0	0	0	d__Bacteria;p__Bacteroidota;c__Bacteroidia;o__Chitinophagales;f__Saprospiraceae;g__Saprospiraceae_unclassified;s__Saprospiraceae_unclassified
c008e00a257aec1d11edf1ae44f35a52	0	0	5	0	0	0	0	0	0	d__Bacteria;p__Proteobacteria;c__Alphaproteobacteria;o__Rickettsiales;f__Mitochondria;g__Mitochondria_unclassified;s__Mitochondria_unclassified
86294fced3b0bcaaeeb2bad369667a31	68	91	45	10	40	11	16	38	45	d__Bacteria;p__Proteobacteria;c__Alphaproteobacteria;o__Rickettsiales;f__Mitochondria;g__Mitochondria_unclassified;s__Mitochondria_unclassified
5e0525cb2d3d44555f9a68735f1854c6	0	0	0	0	8	0	0	0	0	d__Bacteria;p__Proteobacteria;c__Alphaproteobacteria;o__Rhodobacterales;f__Rhodobacteraceae;g__Rhodobacter;s__Rhodobacter_sp._SL23
6751076badf318b76b20fc20b776f005	0	6	0	0	0	0	0	0	4	d__Bacteria;p__Cyanobacteria;c__Cyanobacteriia;o__Chloroplast;f__Chloroplast_unclassified;g__Chloroplast_unclassified;s__Chloroplast_unclassified
e9047c0909e6572aff1c5da32fe6d68b	4	0	0	0	0	0	0	0	0	d__Bacteria;p__Proteobacteria;c__Gammaproteobacteria;o__Burkholderiales;f__Methylophilaceae;g__Methylophilus;s__Methylophilus_unclassified
fa1206ceba63e480d4920833f1da7742	0	0	0	0	9	0	0	0	0	d__Bacteria;p__Proteobacteria;c__Gammaproteobacteria;o__Burkholderiales;f__Methylophilaceae;g__Methylophilus;s__Methylophilus_unclassified
d5f6efcd1f0de804c3fd46b54bde21c6	0	0	0	0	3	0	0	0	0	d__unclassified;p__unclassified;c__unclassified;o__unclassified;f__unclassified;g__unclassified;s__unclassified
062363c8718c7b05e482453b2c6a5e39	0	0	0	0	0	0	0	3	0	d__Bacteria;p__Bacteroidota;c__Bacteroidia;o__Cytophagales;f__Microscillaceae;g__Microscillaceae_unclassified;s__Microscillaceae_unclassified
e629967d6206d828245648b65a955c8c	53	13	32	0	0	31	8	0	30	d__Bacteria;p__Proteobacteria;c__Alphaproteobacteria;o__Rickettsiales;f__Mitochondria;g__Mitochondria_unclassified;s__Mitochondria_unclassified
86c6ea2d329829617927f8b1753fdcbd	0	0	0	0	0	0	0	0	2	d__unclassified;p__unclassified;c__unclassified;o__unclassified;f__unclassified;g__unclassified;s__unclassified
b04403d7c197d0d1d32d581aaf6e6ed8	0	0	0	0	0	0	0	0	11	d__Bacteria;p__Cyanobacteria;c__Cyanobacteria_unclassified;o__Cyanobacteria_unclassified;f__Cyanobacteria_unclassified;g__Cyanobacteria_unclassified;s__Cyanobacteria_unclassified
34612c2aedfdff95146b2e847aa2d5d9	0	0	0	0	0	0	0	3	0	d__Bacteria;p__Proteobacteria;c__Alphaproteobacteria;o__Rickettsiales;f__Rickettsiaceae;g__Candidatus_Megaira;s__Candidatus_Megaira_sp._OL-2017
44a37141a3686b9e7c28a5a711508b50	0	0	0	0	0	0	0	3	0	d__Bacteria;p__Cyanobacteria;c__Cyanobacteriia;o__Chloroplast;f__Chloroplast_unclassified;g__Chloroplast_unclassified;s__Chloroplast_unclassified
77f24bd33e10eaa24745eb3df4ae4e57	0	0	0	0	0	0	0	2	0	d__Bacteria;p__Proteobacteria;c__Alphaproteobacteria;o__Rickettsiales;f__Mitochondria;g__Mitochondria_unclassified;s__Mitochondria_unclassified
1c2507db1fad8e49a1bc46001ffd4a83	0	0	0	0	3	0	0	0	0	d__Bacteria;p__Proteobacteria;c__Alphaproteobacteria;o__Rickettsiales;f__Mitochondria;g__Mitochondria_unclassified;s__Mitochondria_unclassified
7cb1c16a5a785f5d43d3aea7a68bcce4	0	0	0	0	0	0	0	0	7	d__Bacteria;p__Proteobacteria;c__Alphaproteobacteria;o__Rickettsiales;f__Mitochondria;g__Mitochondria_unclassified;s__Mitochondria_unclassified
d165130f262c0729cf1277bd4cc4cf80	2	0	0	0	0	0	0	0	0	d__Bacteria;p__Proteobacteria;c__Alphaproteobacteria;o__Rickettsiales;f__Mitochondria;g__Mitochondria_unclassified;s__Mitochondria_unclassified
b52fe26741f338595da043696bfc9696	0	17	20	22	20	0	0	26	0	d__Bacteria;p__Proteobacteria;c__Alphaproteobacteria;o__Rickettsiales;f__Mitochondria;g__Mitochondria_unclassified;s__Mitochondria_unclassified
4175747fe49042b51e83cbbcf315b9d4	0	0	0	0	0	0	0	0	3	d__Bacteria;p__Proteobacteria;c__Alphaproteobacteria;o__Rickettsiales;f__Mitochondria;g__Mitochondria_unclassified;s__Mitochondria_unclassified
0ff86f8305483edec19d35eae98bcffc	0	8	0	0	6	0	0	4	6	d__Bacteria;p__Proteobacteria;c__Alphaproteobacteria;o__Rickettsiales;f__Mitochondria;g__Mitochondria_unclassified;s__Mitochondria_unclassified
d17446aea362464629500ed360dc12e2	0	0	0	0	0	0	0	3	0	d__Bacteria;p__Proteobacteria;c__Alphaproteobacteria;o__Rickettsiales;f__Mitochondria;g__Mitochondria_unclassified;s__Mitochondria_unclassified
e036045392a745d12653948555054e90	4	0	0	0	0	0	0	0	0	d__Bacteria;p__Proteobacteria;c__Alphaproteobacteria;o__Rickettsiales;f__Mitochondria;g__Mitochondria_unclassified;s__Mitochondria_unclassified
dc3c21b787b22f934a5135813631f313	0	0	0	0	13	0	0	15	0	d__Bacteria;p__Proteobacteria;c__Alphaproteobacteria;o__Rickettsiales;f__Mitochondria;g__Mitochondria_unclassified;s__Mitochondria_unclassified
1f6e523eae724d6933a857aaf8827258	142	198	190	114	685	107	107	764	771	d__Bacteria;p__Proteobacteria;c__Alphaproteobacteria;o__Rickettsiales;f__Mitochondria;g__Mitochondria_unclassified;s__Mitochondria_unclassified
01d59321f8cbcd98583323a9a1bbd8f0	0	0	83	0	0	0	0	245	41	d__Bacteria;p__Proteobacteria;c__Alphaproteobacteria;o__Rickettsiales;f__Mitochondria;g__Mitochondria_unclassified;s__Mitochondria_unclassified
48535465a445c857990dc5fc3f2e14d4	1360	1231	1451	396	1216	679	633	1368	1094	d__Bacteria;p__Proteobacteria;c__Alphaproteobacteria;o__Rickettsiales;f__Mitochondria;g__Mitochondria_unclassified;s__Mitochondria_unclassified
cacca11818f278a7c334175d7013d725	0	0	0	0	0	0	3	0	0	d__Bacteria;p__Proteobacteria;c__Alphaproteobacteria;o__Rickettsiales;f__Mitochondria;g__Mitochondria_unclassified;s__Mitochondria_unclassified
568accf76d4a2a24c04556af6bdefd0b	0	0	0	0	2	0	0	0	0	d__Bacteria;p__Proteobacteria;c__Alphaproteobacteria;o__Rickettsiales;f__Mitochondria;g__Mitochondria_unclassified;s__Mitochondria_unclassified
c48b2f25573a20500ff80dafec6bfffb	0	0	0	0	5	0	0	0	0	d__unclassified;p__unclassified;c__unclassified;o__unclassified;f__unclassified;g__unclassified;s__unclassified
c027fe2d8dcab76c89b2b55d08b17ce0	0	0	0	0	0	0	0	0	2	d__Bacteria;p__Proteobacteria;c__Alphaproteobacteria;o__Rickettsiales;f__Mitochondria;g__Mitochondria_unclassified;s__Mitochondria_unclassified
7b4caec611e7d1406b72830fe4a6f3e1	0	0	0	0	0	0	0	7	0	d__Bacteria;p__Proteobacteria;c__Alphaproteobacteria;o__Sphingomonadales;f__Sphingomonadaceae;g__Blastomonas;s__Blastomonas_unclassified
1814b39c351bb70c6e62fc87a4dbea40	0	0	0	0	0	0	0	8	0	d__Bacteria;p__Proteobacteria;c__Alphaproteobacteria;o__Rhodobacterales;f__Rhodobacteraceae;g__Rhodobacter;s__Rhodobacter_sp._SL23
5e9c49098c0c08477a1fb9b7745d27f0	0	0	0	0	0	0	0	0	2	d__unclassified;p__unclassified;c__unclassified;o__unclassified;f__unclassified;g__unclassified;s__unclassified
8e0f4a08f4adc975e40cda0f9221b6c7	0	0	0	0	0	0	0	2	0	d__Bacteria;p__Proteobacteria;c__Alphaproteobacteria;o__Rickettsiales;f__Mitochondria;g__Mitochondria_unclassified;s__Mitochondria_unclassified
50e1245e4dac1e0ed5aa93dda804f972	0	0	0	0	0	0	0	2	0	d__Bacteria;p__Proteobacteria;c__Alphaproteobacteria;o__Rickettsiales;f__Mitochondria;g__Mitochondria_unclassified;s__Mitochondria_unclassified
3fb885e8d9b3115eb2646f804c88979e	0	0	0	0	6	0	0	0	0	d__unclassified;p__unclassified;c__unclassified;o__unclassified;f__unclassified;g__unclassified;s__unclassified
c5f1374a474d3ca6becd078066200a24	0	0	0	0	2	0	0	0	0	d__unclassified;p__unclassified;c__unclassified;o__unclassified;f__unclassified;g__unclassified;s__unclassified
ba0bb6fc93952f4211fc2733a5f8edd3	0	0	0	0	3	0	0	0	0	d__Bacteria;p__Proteobacteria;c__Alphaproteobacteria;o__Caulobacterales;f__Hyphomonadaceae;g__Hyphomonas;s__Hyphomonas_unclassified
085e89ee7f0792b2b33fc641ce8eff29	0	0	0	0	0	0	0	3	0	d__Bacteria;p__Proteobacteria;c__Alphaproteobacteria;o__Alphaproteobacteria_unclassified;f__Alphaproteobacteria_unclassified;g__Alphaproteobacteria_unclassified;s__Alphaproteobacteria_unclassified
1d7ee8c09ac6c3a07ae83487e90c8279	111	68	47	14	43	23	11	50	54	d__Bacteria;p__Proteobacteria;c__Alphaproteobacteria;o__Rickettsiales;f__Mitochondria;g__Mitochondria_unclassified;s__Mitochondria_unclassified
5fbbe1793c8709bfd5155a76b33c793d	0	0	0	0	0	0	0	0	2	d__unclassified;p__unclassified;c__unclassified;o__unclassified;f__unclassified;g__unclassified;s__unclassified
ec76d4962acef6ec45fdbb122ab2594a	5	0	0	3	2	0	0	0	6	d__Bacteria;p__Proteobacteria;c__Alphaproteobacteria;o__Rickettsiales;f__Mitochondria;g__Mitochondria_unclassified;s__Mitochondria_unclassified
4726fc66e73c5cbf91f4949023af2f8e	0	0	0	0	3	0	0	4	4	d__Bacteria;p__Proteobacteria;c__Alphaproteobacteria;o__Caulobacterales;f__Hyphomonadaceae;g__Hyphomonadaceae_unclassified;s__Hyphomonadaceae_unclassified
21f722fba3c1fa53f6cd65a10ca1239f	0	0	0	0	2	0	0	0	0	d__Bacteria;p__Proteobacteria;c__Alphaproteobacteria;o__Rhodospirillales;f__Rhodospirillales_unclassified;g__Rhodospirillales_unclassified;s__Rhodospirillales_unclassified
031450106902e14cf45d87b5de9f2d32	0	0	0	7	0	0	0	0	0	d__Bacteria;p__Proteobacteria;c__Alphaproteobacteria;o__Rhodobacterales;f__Rhodobacteraceae;g__Tabrizicola;s__Tabrizicola_unclassified
c09accad96f5a661ecd27948b98cfd4f	0	0	5	0	0	0	3	0	8	d__Bacteria;p__Proteobacteria;c__Alphaproteobacteria;o__Caulobacterales;f__Hyphomonadaceae;g__Hirschia;s__Hirschia_unclassified
8e96326f3d780b5c755fb0e1fc395c89	5	0	0	14	4	0	0	8	0	d__Bacteria;p__Proteobacteria;c__Alphaproteobacteria;o__Caulobacterales;f__Hyphomonadaceae;g__Hirschia;s__Hirschia_unclassified
e3328e649e4928cbe219d93e93634ff3	0	0	0	0	0	0	0	0	3	d__Bacteria;p__Proteobacteria;c__Alphaproteobacteria;o__Rhizobiales;f__Hyphomicrobiaceae;g__Hyphomicrobium;s__uncultured_Hyphomicrobium_sp.
9c31f43b6d219b026a07ae9f954eebe0	0	0	5	0	0	0	0	5	0	d__Bacteria;p__Proteobacteria;c__Alphaproteobacteria;o__Rhizobiales;f__Rhizobiales_Incertae_Sedis;g__Rhizobiales_Incertae_Sedis_unclassified;s__Rhizobiales_Incertae_Sedis_unclassified
788e3e1214d08c68ae59f7d3e5eec59b	0	0	0	7	0	0	12	0	0	d__Bacteria;p__Proteobacteria;c__Alphaproteobacteria;o__Rhizobiales;f__Rhizobiales_Incertae_Sedis;g__Rhizobiales_Incertae_Sedis_unclassified;s__Rhizobiales_Incertae_Sedis_unclassified
ec3005fac7911748f524bb84d327907a	0	0	0	0	6	0	0	0	0	d__Bacteria;p__Proteobacteria;c__Alphaproteobacteria;o__Rhizobiales;f__Rhizobiales_Incertae_Sedis;g__Rhizobiales_Incertae_Sedis_unclassified;s__Rhizobiales_Incertae_Sedis_unclassified
51d0027c6863e57dcc1fb15be1bb58e5	0	0	0	0	2	0	0	5	3	d__Bacteria;p__Proteobacteria;c__Alphaproteobacteria;o__Caulobacterales;f__Hyphomonadaceae;g__UKL13-1;s__UKL13-1_unclassified
f07715f54000692afdaae9159f793fee	0	0	0	0	0	0	0	0	8	d__Bacteria;p__Proteobacteria;c__Alphaproteobacteria;o__Rhizobiales;f__Rhizobiales_Incertae_Sedis;g__Rhizobiales_Incertae_Sedis_unclassified;s__Rhizobiales_Incertae_Sedis_unclassified
1e9bd5b06f273458e1eb5dca7071ce59	0	0	0	0	0	0	0	4	4	d__Bacteria;p__Proteobacteria;c__Gammaproteobacteria;o__Diplorickettsiales;f__Diplorickettsiaceae;g__Aquicella;s__Aquicella_unclassified
a59d9e54ecf544cdb4dd352d861d9cb1	0	0	0	0	0	0	3	0	0	d__Bacteria;p__Proteobacteria;c__Alphaproteobacteria;o__Rhodobacterales;f__Rhodobacteraceae;g__Amaricoccus;s__Amaricoccus_sp.
6478635909e3d63a77a1b852479b61f9	0	4	0	0	2	0	0	0	3	d__Bacteria;p__Actinobacteriota;c__Acidimicrobiia;o__Microtrichales;f__Ilumatobacteraceae;g__CL500-29_marine_group;s__CL500-29_marine_group_unclassified
106e25f27e8467fc7e2bf776dbc68be4	0	0	0	0	0	0	0	0	10	d__Bacteria;p__Acidobacteriota;c__Vicinamibacteria;o__Vicinamibacterales;f__Vicinamibacteraceae;g__Vicinamibacteraceae_unclassified;s__Vicinamibacteraceae_unclassified
bbc8693383c9b0051b9e799c0cab136e	0	0	0	0	18	0	0	16	20	d__Bacteria;p__Myxococcota;c__Myxococcia;o__Myxococcales;f__Myxococcaceae;g__P3OB-42;s__P3OB-42_unclassified
2e758a9e1ab0a6215343c768e617fd88	0	0	0	0	0	0	0	2	0	d__Bacteria;p__Cyanobacteria;c__Cyanobacteriia;o__Chloroplast;f__Chloroplast_unclassified;g__Chloroplast_unclassified;s__Chloroplast_unclassified
f7e0bd6412cf007c2d8dd5a3f654f915	0	0	0	0	3	0	0	0	0	d__Bacteria;p__Cyanobacteria;c__Cyanobacteriia;o__Chloroplast;f__Chloroplast_unclassified;g__Chloroplast_unclassified;s__Chloroplast_unclassified
3cd53c6ea4ef24fe708e113344645640	0	6	0	0	0	7	0	0	0	d__Bacteria;p__Cyanobacteria;c__Cyanobacteriia;o__Chloroplast;f__Chloroplast_unclassified;g__Chloroplast_unclassified;s__Chloroplast_unclassified
5d87e421f92ee1a4f2ad1b356f448345	18	28	0	46	10	55	24	18	18	d__Bacteria;p__Cyanobacteria;c__Cyanobacteriia;o__Chloroplast;f__Chloroplast_unclassified;g__Chloroplast_unclassified;s__Chloroplast_unclassified
4f178222ee2aa474cd96f59d57d1a10e	0	0	0	0	0	0	0	6	0	d__Bacteria;p__Planctomycetota;c__Planctomycetes;o__Planctomycetales;f__Rubinisphaeraceae;g__Rubinisphaeraceae_unclassified;s__Rubinisphaeraceae_unclassified
9ffa90e209172d354b4a5680fa10ff3d	0	0	0	0	32	0	0	0	0	d__Bacteria;p__Proteobacteria;c__Alphaproteobacteria;o__Rickettsiales;f__Mitochondria;g__Mitochondria_unclassified;s__Mitochondria_unclassified
41c4cb795800553e2c974560b42e48b3	19	0	0	0	0	0	0	78	36	d__Bacteria;p__Proteobacteria;c__Alphaproteobacteria;o__Rickettsiales;f__Mitochondria;g__Mitochondria_unclassified;s__Mitochondria_unclassified
c33d60cc65adbe9f34bfa79beae32c06	0	0	0	0	16	0	0	0	31	d__Bacteria;p__Cyanobacteria;c__Cyanobacteriia;o__Chloroplast;f__Chloroplast_unclassified;g__Chloroplast_unclassified;s__Chloroplast_unclassified
957ec040279567d0ae9ba8f0dab77133	0	0	0	0	0	3	0	0	0	d__Bacteria;p__Cyanobacteria;c__Cyanobacteriia;o__Leptolyngbyales;f__Leptolyngbyaceae;g__EcFYyy-200;s__EcFYyy-200_unclassified
708d8dca150ab86d7713deda80aac992	0	0	0	6	3	7	0	0	0	d__Bacteria;p__Cyanobacteria;c__Cyanobacteriia;o__Cyanobacteriales;f__Phormidiaceae;g__Tychonema_CCAP_1459-11B;s__Tychonema_CCAP_1459-11B_unclassified
f2a0155271fc7da868ac61b8d745f1e7	0	0	0	0	0	0	0	3	0	d__Bacteria;p__Cyanobacteria;c__Cyanobacteriia;o__Leptolyngbyales;f__Leptolyngbyaceae;g__Leptolyngbya_ANT.L52.2;s__Leptolyngbya_ANT.L52.2_unclassified
a11a07bf88627ea1dfdc31a3103d2f59	0	0	0	0	2	0	0	0	0	d__Bacteria;p__Cyanobacteria;c__Cyanobacteriia;o__Chloroplast;f__Chloroplast_unclassified;g__Chloroplast_unclassified;s__Chloroplast_unclassified
4c0b53718743aa8cbce762a83a51952e	0	0	0	0	64	40	0	109	185	d__Bacteria;p__Cyanobacteria;c__Cyanobacteriia;o__Limnotrichales;f__Limnotrichaceae;g__Limnothrix;s__Limnothrix_unclassified
cf6f3f3008361eed0b7f4e48f733cc9d	0	0	0	0	4	0	0	0	0	d__Bacteria;p__Cyanobacteria;c__Cyanobacteriia;o__Limnotrichales;f__Limnotrichaceae;g__Limnothrix;s__Limnothrix_unclassified
3c505dab54d5477de6390986958c08ce	0	0	0	0	0	0	0	4	0	d__Bacteria;p__Cyanobacteria;c__Cyanobacteriia;o__Limnotrichales;f__Limnotrichaceae;g__Limnothrix;s__Limnothrix_unclassified
0981ba277fd6f1b0086b2ef35ec80caa	0	0	0	0	9	0	0	7	9	d__Bacteria;p__Cyanobacteria;c__Cyanobacteriia;o__Limnotrichales;f__Limnotrichaceae;g__Limnothrix;s__Limnothrix_unclassified
1102bdac000258d303c08e5c05acbe54	0	0	0	0	0	0	0	0	4	d__Bacteria;p__Cyanobacteria;c__Cyanobacteriia;o__Limnotrichales;f__Limnotrichaceae;g__Limnothrix;s__Limnothrix_unclassified
adb5360033d56b357daa01bdccae8c58	0	0	0	0	0	0	0	0	9	d__Bacteria;p__Cyanobacteria;c__Cyanobacteriia;o__Limnotrichales;f__Limnotrichaceae;g__Limnothrix;s__Limnothrix_unclassified
10d35dba28cf3b425a1b051dad37d09e	21	16	87	50	747	0	58	806	1019	d__Bacteria;p__Cyanobacteria;c__Cyanobacteriia;o__Limnotrichales;f__Limnotrichaceae;g__Limnothrix;s__Limnothrix_unclassified
bc37c051430a2cd878366ca868ff2e71	0	0	0	0	0	0	0	0	6	d__Bacteria;p__Proteobacteria;c__Alphaproteobacteria;o__Rickettsiales;f__Mitochondria;g__Mitochondria_unclassified;s__Mitochondria_unclassified
6fc122d44f782165739dd7bb030fc87b	0	0	0	0	30	0	0	26	28	d__Bacteria;p__Cyanobacteria;c__Cyanobacteriia;o__Limnotrichales;f__Limnotrichaceae;g__Limnothrix;s__Limnothrix_unclassified
007ae3e4acdcbd8ca5a99e9f4baf9006	0	0	0	24	0	0	0	0	0	d__Bacteria;p__Cyanobacteria;c__Cyanobacteriia;o__Limnotrichales;f__Limnotrichaceae;g__Limnothrix;s__Limnothrix_unclassified
b089f0ad1c57910894794b697d28a5b5	2	0	0	30	18	21	18	36	35	d__Bacteria;p__Cyanobacteria;c__Cyanobacteriia;o__Pseudanabaenales;f__Pseudanabaenaceae;g__Pseudanabaena_PCC-7429;s__Pseudanabaena_PCC-7429_unclassified
e7605b63bbf93535bc6aa1195924f10b	0	0	0	0	4	0	0	0	0	d__Bacteria;p__Proteobacteria;c__Alphaproteobacteria;o__Rickettsiales;f__Mitochondria;g__Mitochondria_unclassified;s__Mitochondria_unclassified
2fa2e307d602f3e2ead512df761a4ed4	0	0	0	0	6	0	0	7	0	d__Bacteria;p__Cyanobacteria;c__Cyanobacteriia;o__Pseudanabaenales;f__Pseudanabaenaceae;g__Pseudanabaena_PCC-7429;s__Pseudanabaena_PCC-7429_unclassified
27ac09995fff532795592d61c26be074	0	0	0	0	2	0	0	0	3	d__Bacteria;p__Cyanobacteria;c__Cyanobacteriia;o__Leptolyngbyales;f__Leptolyngbyaceae;g__Leptolyngbya_PCC-6306;s__Leptolyngbya_PCC-6306_unclassified
dd71cb53b8c40b646038d8338a2df8b4	0	0	0	0	0	0	0	16	0	d__Bacteria;p__Cyanobacteria;c__Cyanobacteriia;o__Chloroplast;f__Chloroplast_unclassified;g__Chloroplast_unclassified;s__Chloroplast_unclassified
980b21b4b184ad5ceff396e88eb53c6b	0	0	0	3	0	0	7	0	8	d__Bacteria;p__Cyanobacteria;c__Cyanobacteriia;o__Chloroplast;f__Chloroplast_unclassified;g__Chloroplast_unclassified;s__Chloroplast_unclassified
42d78db758c1d30026cc2cfe656b0be0	0	0	0	0	7	0	0	0	0	d__Bacteria;p__Cyanobacteria;c__Cyanobacteriia;o__Chloroplast;f__Chloroplast_unclassified;g__Chloroplast_unclassified;s__Chloroplast_unclassified
ed4e72d3f5280d550b6ec5d8d73043fd	0	16	0	40	89	59	0	68	79	d__Bacteria;p__Cyanobacteria;c__Cyanobacteriia;o__Chloroplast;f__Chloroplast_unclassified;g__Chloroplast_unclassified;s__Chloroplast_unclassified
bb545a3fcce6f5310c5b898aebb628a6	0	0	0	0	6	0	0	6	9	d__Bacteria;p__Cyanobacteria;c__Cyanobacteriia;o__Chloroplast;f__Chloroplast_unclassified;g__Chloroplast_unclassified;s__Chloroplast_unclassified
3b6f9967a6b13fc16a172b421aa18bd1	0	0	0	0	0	0	0	0	2	d__Bacteria;p__Cyanobacteria;c__Cyanobacteria_unclassified;o__Cyanobacteria_unclassified;f__Cyanobacteria_unclassified;g__Cyanobacteria_unclassified;s__Cyanobacteria_unclassified
df4037d94a40472002f1efb56832ab58	0	0	0	0	3	0	0	0	0	d__Bacteria;p__Cyanobacteria;c__Cyanobacteriia;o__Chloroplast;f__Chloroplast_unclassified;g__Chloroplast_unclassified;s__Chloroplast_unclassified
d811bbad5f143562c71f7ad7e90eac57	0	0	0	0	4	0	0	0	0	d__Bacteria;p__Cyanobacteria;c__Cyanobacteriia;o__Leptolyngbyales;f__Leptolyngbyaceae;g__Leptolyngbya_PCC-6306;s__Leptolyngbya_PCC-6306_unclassified
229608c99a4d3e200950638286c5b090	0	2	0	0	0	0	0	0	0	d__Bacteria;p__Cyanobacteria;c__Cyanobacteriia;o__Oxyphotobacteria_Incertae_Sedis;f__Unknown_Family;g__Pseudanabaena_NgrPSln22;s__Pseudanabaena_NgrPSln22_unclassified
919a0e82d47f36499b11f00dbcc6ef42	0	24	43	23	36	21	39	23	36	d__Bacteria;p__Cyanobacteria;c__Cyanobacteriia;o__Chloroplast;f__Chloroplast_unclassified;g__Chloroplast_unclassified;s__Chloroplast_unclassified
4fad55daa352356af40293871c2a8150	0	20	0	0	59	0	0	9	10	d__Bacteria;p__Cyanobacteria;c__Cyanobacteriia;o__Chloroplast;f__Chloroplast_unclassified;g__Chloroplast_unclassified;s__Chloroplast_unclassified
df2130cd8f6ff5a10c4796a84e0e898b	0	0	0	0	2	0	0	0	0	d__Bacteria;p__Proteobacteria;c__Alphaproteobacteria;o__Rhodobacterales;f__Rhodobacteraceae;g__Rhodobacter;s__uncultured_Rhodobacter_sp.
d42f6cd85370789b8442cedc0104fe6f	12	11	0	0	0	0	0	0	0	d__Bacteria;p__Proteobacteria;c__Gammaproteobacteria;o__Burkholderiales;f__Methylophilaceae;g__Methylophilus;s__Methylophilus_unclassified
ea3f8096f270c458272a4e0430d09c52	0	0	0	0	8	0	0	0	0	d__Bacteria;p__Proteobacteria;c__Gammaproteobacteria;o__Burkholderiales;f__Methylophilaceae;g__Methylophilus;s__Methylophilus_unclassified
21961a5b5018558708543b3da7380671	0	0	0	0	0	0	0	3	0	d__Bacteria;p__Proteobacteria;c__Alphaproteobacteria;o__Rickettsiales;f__Rickettsiales_unclassified;g__Rickettsiales_unclassified;s__Rickettsiales_unclassified
09686025d5eb86ade814340a55c61374	11	0	0	0	0	0	0	0	0	d__Bacteria;p__Proteobacteria;c__Gammaproteobacteria;o__Burkholderiales;f__Oxalobacteraceae;g__Herbaspirillum;s__Herbaspirillum_unclassified
f57dc8fd9116d941e6baddded4ffb0a4	0	11	0	0	0	0	0	0	0	d__Bacteria;p__Proteobacteria;c__Gammaproteobacteria;o__Burkholderiales;f__Oxalobacteraceae;g__Herbaspirillum;s__Herbaspirillum_unclassified
9e5ac22b6e4d9f258fe4e4ff6dfb77b0	0	0	0	0	6	0	0	0	5	d__Bacteria;p__Proteobacteria;c__Alphaproteobacteria;o__Sphingomonadales;f__Sphingomonadaceae;g__Blastomonas;s__Blastomonas_unclassified
4417506333270aae572af0311670d500	0	0	0	0	0	0	0	3	0	d__Bacteria;p__Proteobacteria;c__Alphaproteobacteria;o__Rickettsiales;f__Mitochondria;g__Mitochondria_unclassified;s__Mitochondria_unclassified
c430ca7d7653d216498beb3b0a77095f	0	0	0	0	0	0	0	2	0	d__Bacteria;p__Bacteroidota;c__Kapabacteria;o__Kapabacteriales;f__Kapabacteriales_unclassified;g__Kapabacteriales_unclassified;s__Kapabacteriales_unclassified
35fb60f22922dceb8195f9997f86e6bc	0	0	0	0	0	0	0	0	2	d__Bacteria;p__Cyanobacteria;c__Cyanobacteriia;o__Limnotrichales;f__Limnotrichaceae;g__Limnothrix;s__Limnothrix_unclassified
76f6a2fef3877fa952b4f5960c151e6d	0	0	0	0	12	0	0	15	22	d__Bacteria;p__Proteobacteria;c__Gammaproteobacteria;o__Burkholderiales;f__Comamonadaceae;g__Hydrogenophaga;s__Hydrogenophaga_unclassified
de1064d8d0485339ae89d67a518f1e6a	0	0	0	0	2	0	0	0	0	d__Bacteria;p__Cyanobacteria;c__Cyanobacteriia;o__Chloroplast;f__Chloroplast_unclassified;g__Chloroplast_unclassified;s__Chloroplast_unclassified
e9efd5c9ff24f2b9cd1f63360f515a79	0	0	0	0	0	7	3	0	0	d__Bacteria;p__Proteobacteria;c__Betaproteobacteria;o__Burkholderiales;f__Comamonadaceae;g__Curvibacter;s__Curvibacter_sp._SG36
6d62edc9d50cf68b8be7249f6ca5b718	0	0	0	0	0	0	0	0	9	d__Bacteria;p__Proteobacteria;c__Betaproteobacteria;o__Burkholderiales;f__Comamonadaceae;g__Comamonadaceae_unclassified;s__Comamonadaceae_unclassified
aceb1f9b6f1394e45c333c0d9a20f441	6	0	0	0	0	0	0	0	0	d__Bacteria;p__Planctomycetota;c__Planctomycetes;o__Pirellulales;f__Pirellulaceae;g__Pirellula;s__Pirellula_unclassified
976a205ec8ebc7c2ae72202b1d456685	0	0	0	0	0	0	0	7	0	d__Bacteria;p__Verrucomicrobiota;c__Verrucomicrobiae;o__Verrucomicrobiales;f__Verrucomicrobiaceae;g__Prosthecobacter;s__Prosthecobacter_unclassified
75cf45e329b5248f4e95a2c0cf14f453	0	0	0	0	4	0	0	0	0	d__Bacteria;p__Verrucomicrobiota;c__Verrucomicrobiae;o__Verrucomicrobiales;f__Verrucomicrobiaceae;g__Prosthecobacter;s__Prosthecobacter_unclassified
944f8b3b7cd29660c38c09fe6ebe87a6	0	0	0	0	0	0	0	0	2	d__unclassified;p__unclassified;c__unclassified;o__unclassified;f__unclassified;g__unclassified;s__unclassified
bf39dbe688950b465a9888deaf0a5a7f	0	0	10	15	0	31	36	0	0	d__Bacteria;p__Cyanobacteria;c__Cyanobacteriia;o__Chloroplast;f__Chloroplast_unclassified;g__Chloroplast_unclassified;s__Chloroplast_unclassified
a66f1e46c1af08108069e3e66226d8c7	154	270	0	0	196	0	0	197	269	d__Bacteria;p__Cyanobacteria;c__Cyanobacteriia;o__Chloroplast;f__Chloroplast_unclassified;g__Chloroplast_unclassified;s__Chloroplast_unclassified
0e24e3e411778e8793cbf233eebae137	0	0	0	0	10	0	0	0	0	d__Bacteria;p__Cyanobacteria;c__Cyanobacteriia;o__Chloroplast;f__Chloroplast_unclassified;g__Chloroplast_unclassified;s__Chloroplast_unclassified
4c4f5cc47b7d16e6ae231821aef654a8	0	0	0	0	0	0	0	5	0	d__Bacteria;p__Cyanobacteria;c__Cyanobacteriia;o__Chloroplast;f__Chloroplast_unclassified;g__Chloroplast_unclassified;s__Chloroplast_unclassified
ab041beb541f6072a40f095a814da2de	0	0	0	0	39	0	0	31	39	d__Bacteria;p__Cyanobacteria;c__Cyanobacteriia;o__Limnotrichales;f__Limnotrichaceae;g__Limnothrix;s__Limnothrix_unclassified
84acdf0b152195bda5cd6b6818aef749	0	0	0	0	0	0	0	0	5	d__Bacteria;p__Cyanobacteria;c__Cyanobacteriia;o__Chloroplast;f__Chloroplast_unclassified;g__Chloroplast_unclassified;s__Chloroplast_unclassified
70bc4ba4c38acac29ca2277c0d5ac7ae	34	24	16	0	11	14	0	0	0	d__Bacteria;p__Cyanobacteria;c__Cyanobacteriia;o__Chloroplast;f__Chloroplast_unclassified;g__Chloroplast_unclassified;s__Chloroplast_unclassified
c0e14cfaf2a38795f8fa8b967df7d156	0	0	0	0	0	9	17	0	0	d__Bacteria;p__Cyanobacteria;c__Cyanobacteriia;o__Chloroplast;f__Chloroplast_unclassified;g__Chloroplast_unclassified;s__Chloroplast_unclassified
47ade18fb60a1dcb186885f5133c8fd7	21	0	0	0	0	0	0	0	17	d__Bacteria;p__Cyanobacteria;c__Cyanobacteriia;o__Chloroplast;f__Chloroplast_unclassified;g__Chloroplast_unclassified;s__Chloroplast_unclassified
a7b6d44b759ab6be2bc9fdc35d39b6d2	0	0	0	0	3	0	0	0	0	d__Bacteria;p__Cyanobacteria;c__Cyanobacteriia;o__Chloroplast;f__Chloroplast_unclassified;g__Chloroplast_unclassified;s__Chloroplast_unclassified
03e10861b495be95eae3e92dbf4c6005	61	60	0	0	42	0	0	24	24	d__Bacteria;p__Cyanobacteria;c__Cyanobacteriia;o__Chloroplast;f__Chloroplast_unclassified;g__Chloroplast_unclassified;s__Chloroplast_unclassified
f6d586cfdf0e80d37bc06e2d67663d08	58	43	0	0	34	0	0	26	21	d__Bacteria;p__Cyanobacteria;c__Cyanobacteriia;o__Chloroplast;f__Chloroplast_unclassified;g__Chloroplast_unclassified;s__Chloroplast_unclassified
e5d75504d840229e08120da2cad5b485	68	0	0	0	0	0	0	0	0	d__Bacteria;p__Cyanobacteria;c__Cyanobacteriia;o__Chloroplast;f__Chloroplast_unclassified;g__Chloroplast_unclassified;s__Chloroplast_unclassified
c2de2b28f117b652cc81c7edef6eab0f	168	124	0	0	0	0	0	0	103	d__Bacteria;p__Cyanobacteria;c__Cyanobacteriia;o__Chloroplast;f__Chloroplast_unclassified;g__Chloroplast_unclassified;s__Chloroplast_unclassified
3c82086b908da3e909e993aba1f3954a	30585	27648	42634	20442	47737	25128	27933	48564	46315	d__Bacteria;p__Cyanobacteria;c__Cyanobacteriia;o__Chloroplast;f__Chloroplast_unclassified;g__Chloroplast_unclassified;s__Chloroplast_unclassified
95b5c47beca0cc11b5850591aabaa776	0	0	0	0	0	0	0	0	18	d__Bacteria;p__Cyanobacteria;c__Cyanobacteriia;o__Chloroplast;f__Chloroplast_unclassified;g__Chloroplast_unclassified;s__Chloroplast_unclassified
e70187bb593f99344c3a3711af3bcec8	0	0	0	0	0	0	0	7	0	d__Bacteria;p__Cyanobacteria;c__Cyanobacteriia;o__Chloroplast;f__Chloroplast_unclassified;g__Chloroplast_unclassified;s__Chloroplast_unclassified
f8558b150fc3161333aebe782da7ddca	0	0	0	0	0	0	0	7	0	d__Bacteria;p__Cyanobacteria;c__Cyanobacteriia;o__Chloroplast;f__Chloroplast_unclassified;g__Chloroplast_unclassified;s__Chloroplast_unclassified
ec81a410d4f6a33a60b3d337f3ddcce5	26	0	0	0	21	0	0	13	0	d__Bacteria;p__Cyanobacteria;c__Cyanobacteriia;o__Chloroplast;f__Chloroplast_unclassified;g__Chloroplast_unclassified;s__Chloroplast_unclassified
5a23610bb4cfd3af1f5a68d378a3c36d	17	0	0	0	0	0	0	0	0	d__Bacteria;p__Cyanobacteria;c__Cyanobacteriia;o__Chloroplast;f__Chloroplast_unclassified;g__Chloroplast_unclassified;s__Chloroplast_unclassified
a3c3a759f87543fce8584f48f14aa7f3	130	107	133	47	33	81	82	30	37	d__Bacteria;p__Cyanobacteria;c__Cyanobacteriia;o__Chloroplast;f__Chloroplast_unclassified;g__Chloroplast_unclassified;s__Chloroplast_unclassified
90a72e39ed0d4b715c98ab1be9e7404a	32	45	0	0	0	0	0	0	0	d__Bacteria;p__Cyanobacteria;c__Cyanobacteriia;o__Chloroplast;f__Chloroplast_unclassified;g__Chloroplast_unclassified;s__Chloroplast_unclassified
82ce81cec27c5467a66d1e87fa0f07e1	0	0	0	0	0	0	0	0	2	d__Bacteria;p__Cyanobacteria;c__Cyanobacteriia;o__Chloroplast;f__Chloroplast_unclassified;g__Chloroplast_unclassified;s__Chloroplast_unclassified
567815baec29cabcc71865a2b9a9fe3c	0	0	0	0	0	0	0	7	7	d__Bacteria;p__Cyanobacteria;c__Cyanobacteriia;o__Chloroplast;f__Chloroplast_unclassified;g__Chloroplast_unclassified;s__Chloroplast_unclassified
6d9c38407bae872755cec494a9d579d6	0	0	0	0	0	0	0	12	0	d__Bacteria;p__Cyanobacteria;c__Cyanobacteriia;o__Chloroplast;f__Chloroplast_unclassified;g__Chloroplast_unclassified;s__Chloroplast_unclassified
676796bd0560dfdf4c4fafd32c96cae1	0	0	0	0	3	0	0	0	0	d__Bacteria;p__Cyanobacteria;c__Cyanobacteriia;o__Chloroplast;f__Chloroplast_unclassified;g__Chloroplast_unclassified;s__Chloroplast_unclassified
61a9cf99ab089c9aee08bba52dcc46e5	0	0	0	0	17	0	0	0	24	d__Bacteria;p__Cyanobacteria;c__Cyanobacteriia;o__Chloroplast;f__Chloroplast_unclassified;g__Chloroplast_unclassified;s__Chloroplast_unclassified
ea74a15b1074f67cc7185f8c8089574f	0	0	0	0	0	0	0	5	0	d__Bacteria;p__Cyanobacteria;c__Cyanobacteriia;o__Chloroplast;f__Chloroplast_unclassified;g__Chloroplast_unclassified;s__Chloroplast_unclassified
cf3bd0b130376c539685c82477d076a8	0	0	0	0	0	0	0	2	0	d__Bacteria;p__Cyanobacteria;c__Cyanobacteriia;o__Chloroplast;f__Chloroplast_unclassified;g__Chloroplast_unclassified;s__Chloroplast_unclassified
eb77a78c2fc5080a237cc163eeabbd5a	29	37	0	0	15	0	0	16	17	d__Bacteria;p__Cyanobacteria;c__Cyanobacteriia;o__Chloroplast;f__Chloroplast_unclassified;g__Chloroplast_unclassified;s__Chloroplast_unclassified
21c65176bc6efb2de94a451713338756	0	0	0	0	14	0	0	16	0	d__Bacteria;p__Cyanobacteria;c__Cyanobacteriia;o__Chloroplast;f__Chloroplast_unclassified;g__Chloroplast_unclassified;s__Chloroplast_unclassified
850168b10034949ade77167db719e1d6	0	0	0	0	3	0	0	0	0	d__Bacteria;p__Bacteroidota;c__Bacteroidia;o__Sphingobacteriales;f__env.OPS_17;g__env.OPS_17_unclassified;s__env.OPS_17_unclassified
e4d4a57fc295107ccc9b43f8307a2548	0	0	0	0	0	0	0	0	3	d__unclassified;p__unclassified;c__unclassified;o__unclassified;f__unclassified;g__unclassified;s__unclassified
452ac0135481e06adc49091ea7347099	0	2	0	0	0	0	0	0	0	d__unclassified;p__unclassified;c__unclassified;o__unclassified;f__unclassified;g__unclassified;s__unclassified
7da852cb8e28073ba6b6358881ccbdb9	0	0	0	0	0	0	4	0	2	d__Bacteria;p__Cyanobacteria;c__Cyanobacteriia;o__Chloroplast;f__Chloroplast_unclassified;g__Chloroplast_unclassified;s__Chloroplast_unclassified
95aaf261ce3ffef355618e0341d445c3	0	0	0	7	3	0	0	0	0	d__Bacteria;p__Cyanobacteria;c__Cyanobacteriia;o__Chloroplast;f__Chloroplast_unclassified;g__Chloroplast_unclassified;s__Chloroplast_unclassified
94c1f0cfeb79cba9d8a5a89b0adc9bf7	0	23	0	0	0	0	0	0	0	d__Bacteria;p__Proteobacteria;c__Gammaproteobacteria;o__Enterobacterales;f__Enterobacteriaceae;g__Enterobacter;s__Enterobacter_sp._NJ-64
fe06b23a1362386e27fd7dad54dd4bf4	0	0	0	0	2	0	0	0	0	d__Bacteria;p__Bdellovibrionota;c__Bdellovibrionia;o__Bacteriovoracales;f__Bacteriovoracaceae;g__Peredibacter;s__Peredibacter_unclassified
2946a2ef571ebc5fc2599d967448cd5f	0	0	0	0	0	0	0	7	0	d__Bacteria;p__Cyanobacteria;c__Cyanobacteriia;o__Chloroplast;f__Chloroplast_unclassified;g__Chloroplast_unclassified;s__Chloroplast_unclassified
6b012879e14eb010807ffa7d3c4e26ac	35	28	33	18	23	27	8	16	20	d__Bacteria;p__Cyanobacteria;c__Cyanobacteriia;o__Chloroplast;f__Chloroplast_unclassified;g__Chloroplast_unclassified;s__Chloroplast_unclassified
e8da3d4273d398cd2e75bce6340e037f	0	0	0	0	11	0	0	20	28	d__Bacteria;p__Cyanobacteria;c__Cyanobacteriia;o__Cyanobacteriales;f__Nostocaceae;g__Ancylothrix_8PC;s__Ancylothrix_8PC_unclassified
01079a77bc60ec79677f3530733b4779	0	0	0	0	10	0	0	0	0	d__Bacteria;p__Planctomycetota;c__OM190;o__OM190_unclassified;f__OM190_unclassified;g__OM190_unclassified;s__OM190_unclassified
f24f68dfc5f52ad4f98f6f741ecee913	0	0	0	0	0	0	0	0	3	d__Bacteria;p__Verrucomicrobiota;c__Chlamydiae;o__Chlamydiales;f__Simkaniaceae;g__Simkaniaceae_unclassified;s__Simkaniaceae_unclassified
1ce1c6df719d12bf7cf5bb2e59c971ac	0	0	0	0	0	0	0	4	0	d__Bacteria;p__Proteobacteria;c__Alphaproteobacteria;o__Rickettsiales;f__Mitochondria;g__Mitochondria_unclassified;s__Mitochondria_unclassified
21cf31c7d5b1eb9024943f0b64ec3980	0	0	0	0	11	0	0	21	8	d__Bacteria;p__Proteobacteria;c__Alphaproteobacteria;o__Sphingomonadales;f__Sphingomonadaceae;g__Blastomonas;s__Blastomonas_unclassified
b26b5996da86ddd975924de5dcaeac35	0	0	0	0	2	0	0	0	0	d__Bacteria;p__Proteobacteria;c__Alphaproteobacteria;o__Sphingomonadales;f__Sphingomonadaceae;g__Sphingopyxis;s__Sphingopyxis_sp._PE2_KH2
793bdb45f45cf06aca49483bff798f13	0	0	0	0	0	0	0	0	3	d__Bacteria;p__Proteobacteria;c__Alphaproteobacteria;o__Sphingomonadales;f__Sphingomonadaceae;g__Sphingomonas;s__Sphingomonas_unclassified
1d09a52bcb169c7d6d3f2b000c0ef0fb	0	0	0	0	0	0	0	11	0	d__Bacteria;p__Proteobacteria;c__Gammaproteobacteria;o__Burkholderiales;f__Comamonadaceae;g__Hydrogenophaga;s__Hydrogenophaga_unclassified
f26d98db3f54bcf871551bd7292bdaa4	0	0	0	0	0	0	0	0	2	d__Bacteria;p__Proteobacteria;c__Betaproteobacteria;o__Burkholderiales;f__Comamonadaceae;g__Rhodoferax;s__uncultured_Rhodoferax_sp.
c290df915e339ad1c0328c61ef27db03	0	0	0	0	23	0	0	0	0	d__Bacteria;p__Proteobacteria;c__Gammaproteobacteria;o__Burkholderiales;f__Comamonadaceae;g__Sphaerotilus;s__Sphaerotilus_unclassified
e8ac5b761f7f44ba7f2a5f772eb35320	0	0	0	0	17	0	0	9	0	d__Bacteria;p__Myxococcota;c__Polyangia;o__Haliangiales;f__Haliangiaceae;g__Haliangium;s__Haliangium_unclassified
e332e0c48ae059096e56b37ee339380d	0	0	0	0	0	0	0	0	11	d__Bacteria;p__Proteobacteria;c__Gammaproteobacteria;o__Burkholderiales;f__Methylophilaceae;g__Methylophilus;s__Methylophilus_unclassified
1735a17e20acbbc2eb673e41c1a5cf3a	144	126	0	0	0	0	0	0	11	d__Bacteria;p__Proteobacteria;c__Gammaproteobacteria;o__Burkholderiales;f__Methylophilaceae;g__Methylophilus;s__Methylophilus_unclassified
8bb8d0b450b0d082786d18d73027e81c	0	0	0	0	38	0	0	27	0	d__Bacteria;p__Proteobacteria;c__Gammaproteobacteria;o__Burkholderiales;f__Methylophilaceae;g__Methylophilus;s__Methylophilus_unclassified
587b9c9730918232e346da29efa21735	0	0	0	0	0	0	0	5	0	d__Bacteria;p__Cyanobacteria;c__Cyanobacteriia;o__Chloroplast;f__Chloroplast_unclassified;g__Chloroplast_unclassified;s__Chloroplast_unclassified
965f9be12a4fdc1f80d7069b56912943	21	21	0	0	6	0	0	23	8	d__Bacteria;p__Cyanobacteria;c__Cyanobacteriia;o__Chloroplast;f__Chloroplast_unclassified;g__Chloroplast_unclassified;s__Chloroplast_unclassified
5618ac8197ae349e54792a1c39718c21	16	0	0	0	0	0	0	0	0	d__Bacteria;p__Cyanobacteria;c__Cyanobacteriia;o__Chloroplast;f__Chloroplast_unclassified;g__Chloroplast_unclassified;s__Chloroplast_unclassified
52d3eb0462cfffaa5664481da08bfd09	101	116	123	64	48	71	41	50	42	d__Bacteria;p__Cyanobacteria;c__Cyanobacteriia;o__Chloroplast;f__Chloroplast_unclassified;g__Chloroplast_unclassified;s__Chloroplast_unclassified
ef39e96dda96adedd31efab6bf8d63bd	0	31	0	0	0	0	0	0	0	d__Bacteria;p__Cyanobacteria;c__Cyanobacteriia;o__Chloroplast;f__Chloroplast_unclassified;g__Chloroplast_unclassified;s__Chloroplast_unclassified
05aff0145707215765637266a5f27c0a	0	0	0	0	19	0	0	0	9	d__Bacteria;p__Cyanobacteria;c__Cyanobacteriia;o__Chloroplast;f__Chloroplast_unclassified;g__Chloroplast_unclassified;s__Chloroplast_unclassified
e03e76c4324c004b9f804a716be070ab	0	0	31	0	0	0	0	12	0	d__Bacteria;p__Cyanobacteria;c__Cyanobacteriia;o__Chloroplast;f__Chloroplast_unclassified;g__Chloroplast_unclassified;s__Chloroplast_unclassified
fc84e569b26fd6eeb7430c822ebe1f1b	99	76	101	41	31	71	55	28	30	d__Bacteria;p__Cyanobacteria;c__Cyanobacteriia;o__Chloroplast;f__Chloroplast_unclassified;g__Chloroplast_unclassified;s__Chloroplast_unclassified
ca0e4634bdf5ecdedc06d2ae52309d96	70	0	0	0	29	0	0	23	22	d__Bacteria;p__Cyanobacteria;c__Cyanobacteriia;o__Chloroplast;f__Chloroplast_unclassified;g__Chloroplast_unclassified;s__Chloroplast_unclassified
9365ef027d8dd8021362bb9793a97152	0	0	0	0	0	0	0	0	7	d__Bacteria;p__Planctomycetota;c__Planctomycetes;o__Gemmatales;f__Gemmataceae;g__Fimbriiglobus;s__Fimbriiglobus_unclassified
77715758c43562256a3cbaf969a1b900	0	0	0	0	0	0	0	0	7	d__Bacteria;p__Cyanobacteria;c__Cyanobacteria_unclassified;o__Cyanobacteria_unclassified;f__Cyanobacteria_unclassified;g__Cyanobacteria_unclassified;s__Cyanobacteria_unclassified
78ac1441c425d00124687c871727f5e7	0	0	0	0	0	0	3	0	0	d__Bacteria;p__Cyanobacteria;c__Cyanobacteria_unclassified;o__Cyanobacteria_unclassified;f__Cyanobacteria_unclassified;g__Cyanobacteria_unclassified;s__Cyanobacteria_unclassified
e698690e3ac5b02e695270666ec8d063	0	0	0	0	0	0	0	3	4	d__Bacteria;p__Cyanobacteria;c__Cyanobacteriia;o__Leptolyngbyales;f__Leptolyngbyaceae;g__Leptolyngbya_ANT.L52.2;s__Leptolyngbya_ANT.L52.2_unclassified
1bc584a8f16a3efc8530de69660c6766	0	0	0	5	0	21	3	0	7	d__Bacteria;p__Cyanobacteria;c__Cyanobacteriia;o__Leptolyngbyales;f__Leptolyngbyaceae;g__Arthronema_SAG_12.89;s__Arthronema_SAG_12.89_unclassified
52e92126c4eba0d140b66947bb48ac4c	0	0	0	0	0	0	0	0	21	d__Bacteria;p__Proteobacteria;c__Gammaproteobacteria;o__Burkholderiales;f__Comamonadaceae;g__Sphaerotilus;s__Sphaerotilus_unclassified
f7a8cbf96e1fcf7295a150e3946a62de	0	0	0	0	0	0	0	0	4	d__Bacteria;p__Cyanobacteria;c__Cyanobacteriia;o__Limnotrichales;f__Limnotrichaceae;g__Limnothrix;s__Limnothrix_unclassified
dfb4343a9ca42bfd3c7caeda8e5cbb87	0	0	0	0	0	0	0	13	0	d__Bacteria;p__Proteobacteria;c__Gammaproteobacteria;o__Burkholderiales;f__Methylophilaceae;g__Methylophilus;s__Methylophilus_unclassified
0771b62b1b942c85797d92b50602e280	0	0	0	0	44	0	0	24	42	d__Bacteria;p__Proteobacteria;c__Gammaproteobacteria;o__Burkholderiales;f__Methylophilaceae;g__Methylophilus;s__Methylophilus_unclassified
44e5397547b233a258dba1d43901b70a	11	4	5	0	3	0	5	0	0	d__Bacteria;p__Cyanobacteria;c__Cyanobacteriia;o__Chloroplast;f__Chloroplast_unclassified;g__Chloroplast_unclassified;s__Chloroplast_unclassified
60ba7d3e6d435a959b67b49e76ed7cc4	22	19	17	0	0	0	11	0	0	d__Bacteria;p__Cyanobacteria;c__Cyanobacteriia;o__Chloroplast;f__Chloroplast_unclassified;g__Chloroplast_unclassified;s__Chloroplast_unclassified
ee882b98efba64e6a17da1acebbf573e	0	0	0	0	4	0	0	8	5	d__Bacteria;p__Bdellovibrionota;c__Oligoflexia;o__Oligoflexales;f__Oligoflexaceae;g__Oligoflexaceae_unclassified;s__Oligoflexaceae_unclassified
6a88ee9abd0ec380799983a58545a0e6	0	0	0	8	0	0	0	0	0	d__Bacteria;p__Myxococcota;c__Myxococcia;o__Myxococcales;f__Myxococcaceae;g__Myxococcaceae_unclassified;s__Myxococcaceae_unclassified
ea7d0f0309418a7d0de7cf311b6c1b9e	0	0	2	2	0	2	0	0	0	d__Bacteria;p__Deferribacterota;c__Deferribacteres;o__Deferribacterales;f__Deferribacteraceae;g__Mucispirillum;s__Mucispirillum_unclassified
541e4186b45d5b133ca5a263da8f938d	0	0	0	0	0	0	3	0	3	d__Bacteria;p__Myxococcota;c__Myxococcia;o__Myxococcales;f__Myxococcaceae;g__P3OB-42;s__P3OB-42_unclassified
a5a698c01d76d78b43b6b41e7283d7b1	0	0	0	0	2	0	0	0	0	d__Bacteria;p__Patescibacteria;c__Gracilibacteria;o__Absconditabacteriales_(SR1);f__Absconditabacteriales_(SR1)_unclassified;g__Absconditabacteriales_(SR1)_unclassified;s__Absconditabacteriales_(SR1)_unclassified
f9e00d09319bc0e3c8e2a3979fcd0211	0	0	0	0	3	0	2	0	0	d__Bacteria;p__Proteobacteria;c__Gammaproteobacteria;o__Burkholderiales;f__Chitinimonadaceae;g__Chitinimonas;s__Chitinimonas_unclassified
2a37c80a47c960046fb62ae24482058a	0	0	0	0	98	0	0	72	127	d__Bacteria;p__Proteobacteria;c__Betaproteobacteria;o__Neisseriales;f__Neisseriaceae;g__Vitreoscilla;s__Vitreoscilla_filiformis
e5e511640531a0227379d45dde9df2e9	0	0	4	0	0	5	0	0	0	d__Bacteria;p__Proteobacteria;c__Betaproteobacteria;o__Burkholderiales;f__Comamonadaceae;g__Pelomonas;s__Pelomonas_sp._SG96
184c953e22e70d05d8b07e045ad504f7	0	0	0	5	0	12	19	0	0	d__Bacteria;p__Proteobacteria;c__Betaproteobacteria;o__Burkholderiales;f__Burkholderiales_unclassified;g__Burkholderiales_unclassified;s__Burkholderiales_unclassified
31febf3f3f4e4b946acbc8717c945974	0	0	0	60	41	45	75	48	61	d__Bacteria;p__Proteobacteria;c__Betaproteobacteria;o__Betaproteobacteria_unclassified;f__Betaproteobacteria_unclassified;g__Betaproteobacteria_unclassified;s__Betaproteobacteria_unclassified
95e2605423e7c4ab20177cdea3c99b81	0	0	0	0	0	0	0	4	0	d__Bacteria;p__Proteobacteria;c__Betaproteobacteria;o__Burkholderiales;f__Burkholderiales_unclassified;g__Burkholderiales_unclassified;s__Burkholderiales_unclassified
40438923dc35c7cbaaf6809334dc014c	0	0	0	0	0	0	0	0	2	d__Bacteria;p__Proteobacteria;c__Alphaproteobacteria;o__Rickettsiales;f__Mitochondria;g__Mitochondria_unclassified;s__Mitochondria_unclassified
c5c089106976d2095c146f9dc6a3a261	12	22	23	133	14	115	150	0	0	d__Bacteria;p__Proteobacteria;c__Betaproteobacteria;o__Burkholderiales;f__Comamonadaceae;g__Kinneretia;s__Kinneretia_asaccharophila
a250da816fdece8e973ef8130c466475	0	0	0	0	0	0	0	0	11	d__Bacteria;p__Proteobacteria;c__Betaproteobacteria;o__Burkholderiales;f__Comamonadaceae;g__Pelomonas;s__Pelomonas_sp._SG93
2b6b8cfa6bb9548f9acba1fab6270fb2	8	0	8	0	0	0	12	0	0	d__Bacteria;p__Proteobacteria;c__Gammaproteobacteria;o__Burkholderiales;f__Comamonadaceae;g__Paucibacter;s__Paucibacter_unclassified
a9c67b032db2e26fa09e42b71b0b3306	0	0	0	0	19	0	6	22	37	d__Bacteria;p__Proteobacteria;c__Betaproteobacteria;o__Burkholderiales;f__Burkholderiales_unclassified;g__Burkholderiales_unclassified;s__Burkholderiales_unclassified
27d356cbab59a8080cefba0dd45a8f38	17	29	16	10	35	12	12	45	40	d__Bacteria;p__Proteobacteria;c__Betaproteobacteria;o__Betaproteobacteria_unclassified;f__Betaproteobacteria_unclassified;g__Betaproteobacteria_unclassified;s__Betaproteobacteria_unclassified
05bed6afa18d0299ce3cfb2c400fccbb	0	0	0	0	0	0	0	0	2	d__Bacteria;p__Proteobacteria;c__Gammaproteobacteria;o__Burkholderiales;f__Comamonadaceae;g__Tibeticola;s__Tibeticola_unclassified
f3ef5a8130235d7755b55e8490f32d71	6	0	0	0	0	0	0	0	0	d__Bacteria;p__Proteobacteria;c__Gammaproteobacteria;o__Burkholderiales;f__Chitinimonadaceae;g__Chitinimonas;s__Chitinimonas_unclassified
8962d7a65ee099dc9ce845cd938290ab	0	0	0	0	3	0	0	0	0	d__unclassified;p__unclassified;c__unclassified;o__unclassified;f__unclassified;g__unclassified;s__unclassified
f903ac5d5e4a9f8847b035a3470588c3	0	0	0	0	0	0	0	0	4	d__Bacteria;p__Myxococcota;c__Polyangia;o__Haliangiales;f__Haliangiaceae;g__Haliangium;s__Haliangium_unclassified
6b7fd130501e242937abfbe42ee802d9	74	0	0	0	0	0	0	0	0	d__Bacteria;p__Proteobacteria;c__Alphaproteobacteria;o__Rickettsiales;f__Mitochondria;g__Mitochondria_unclassified;s__Mitochondria_unclassified
5c32f22c57ec941a7a4d100f9896afd3	0	7	0	0	0	0	0	0	0	d__unclassified;p__unclassified;c__unclassified;o__unclassified;f__unclassified;g__unclassified;s__unclassified
33382ccd41d68a64ed4ae1feb6dd7a1d	198	183	0	0	71	0	0	71	86	d__Bacteria;p__Cyanobacteria;c__Cyanobacteriia;o__Chloroplast;f__Chloroplast_unclassified;g__Chloroplast_unclassified;s__Chloroplast_unclassified
1a18fb08821b43da8872831eaac56208	2	0	0	0	0	0	0	0	0	d__Bacteria;p__Cyanobacteria;c__Cyanobacteriia;o__Chloroplast;f__Chloroplast_unclassified;g__Chloroplast_unclassified;s__Chloroplast_unclassified
53ae990a6f27b594a7533abe84ac8770	0	0	0	0	0	0	4	0	0	d__Bacteria;p__Proteobacteria;c__Gammaproteobacteria;o__Burkholderiales;f__Comamonadaceae;g__Polaromonas;s__Polaromonas_unclassified
c3819d8a7a0b47c1589ab0a9ffd74ca8	0	27	0	1103	0	794	1187	0	0	d__Bacteria;p__Proteobacteria;c__Gammaproteobacteria;o__Burkholderiales;f__Comamonadaceae;g__Delftia;s__Delftia_unclassified
0b598cdc2034cd9a7429a9be820676eb	0	0	0	45	0	51	33	0	0	d__Bacteria;p__Proteobacteria;c__Gammaproteobacteria;o__Burkholderiales;f__Burkholderiaceae;g__Burkholderia-Caballeronia-Paraburkholderia;s__Burkholderia-Caballeronia-Paraburkholderia_unclassified
9f22da56e873ade2c09013cae621e715	24	43	38	3	0	4	0	0	0	d__Bacteria;p__Proteobacteria;c__Gammaproteobacteria;o__Burkholderiales;f__Burkholderiaceae;g__Ralstonia;s__Ralstonia_unclassified
5b1b97df5583824128fb9947b8c486d0	60	70	0	0	0	0	0	0	0	d__Bacteria;p__Proteobacteria;c__Gammaproteobacteria;o__Burkholderiales;f__Burkholderiaceae;g__Lautropia;s__Lautropia_unclassified
cfec875a97c330ce86668ce2719fac4b	36	0	0	0	0	0	0	0	0	d__Bacteria;p__Proteobacteria;c__Gammaproteobacteria;o__Burkholderiales;f__Burkholderiaceae;g__Lautropia;s__Lautropia_unclassified
122f66b2a7dd0bb5346373adec2b8ce6	0	3	0	0	0	0	0	0	0	d__Bacteria;p__Proteobacteria;c__Alphaproteobacteria;o__Rickettsiales;f__Mitochondria;g__Mitochondria_unclassified;s__Mitochondria_unclassified
4ac04ef0e8d9ed28614d5dedb9588382	0	0	0	0	0	3	0	0	0	d__Bacteria;p__Proteobacteria;c__Betaproteobacteria;o__Betaproteobacteria_unclassified;f__Betaproteobacteria_unclassified;g__Betaproteobacteria_unclassified;s__Betaproteobacteria_unclassified
0d854e710ca767c102f535baa4ea4116	2	0	0	0	0	6	5	0	0	d__Bacteria;p__Proteobacteria;c__Gammaproteobacteria;o__Burkholderiales;f__Rhodocyclaceae;g__Zoogloea;s__Zoogloea_unclassified
87557bef9cd10da90143f6f5eb48a408	0	0	0	0	0	0	0	3	0	d__Bacteria;p__Proteobacteria;c__Gammaproteobacteria;o__Burkholderiales;f__Rhodocyclaceae;g__Zoogloea;s__Zoogloea_unclassified
7754c4c4d311ccdb956eb8662a8fc3ce	0	0	10	3	0	0	0	0	0	d__Bacteria;p__Proteobacteria;c__Gammaproteobacteria;o__Burkholderiales;f__Chitinimonadaceae;g__Chitinimonas;s__Chitinimonas_unclassified
4308d20b890b8c2e1aa69efca7647129	0	0	3	0	10	0	0	6	4	d__Bacteria;p__Proteobacteria;c__Gammaproteobacteria;o__Burkholderiales;f__Aquaspirillaceae;g__Rivicola;s__Rivicola_unclassified
b03d473b0a2b522025f1cf87c381001b	0	0	0	5	0	0	15	0	0	d__Bacteria;p__Proteobacteria;c__Gammaproteobacteria;o__Burkholderiales;f__Comamonadaceae;g__Acidovorax;s__Acidovorax_unclassified
14658ce9550c34833bf0333b549cd612	0	0	30	0	0	0	0	0	0	d__Bacteria;p__Proteobacteria;c__Betaproteobacteria;o__Burkholderiales;f__Comamonadaceae;g__Acidovorax;s__Acidovorax_sp._R-25076
72ae1f1edc5dbe50a01e2386384733b2	0	0	0	200	0	174	209	0	0	d__Bacteria;p__Proteobacteria;c__Betaproteobacteria;o__Burkholderiales;f__Comamonadaceae;g__Curvibacter;s__Curvibacter_sp._SG34
38a6c35e9173f65658a561a04761985d	0	0	0	0	0	0	0	0	3	d__Bacteria;p__Proteobacteria;c__Alphaproteobacteria;o__Sphingomonadales;f__Sphingomonadaceae;g__Sphingomonas;s__Sphingomonas_sp.
76cbce0a80b8bfdb2c31a505e949a871	0	0	0	0	10	0	0	12	20	d__Bacteria;p__Proteobacteria;c__Betaproteobacteria;o__Betaproteobacteria_unclassified;f__Betaproteobacteria_unclassified;g__Betaproteobacteria_unclassified;s__Betaproteobacteria_unclassified
6c836466f88edde6b399c8a366edcf7b	0	0	0	56	47	28	32	68	54	d__Bacteria;p__Proteobacteria;c__Betaproteobacteria;o__Burkholderiales;f__Burkholderiales_unclassified;g__Burkholderiales_unclassified;s__Burkholderiales_unclassified
48833b8ee5d74b79910a4c5104431266	0	0	0	0	0	0	0	7	0	d__Bacteria;p__Proteobacteria;c__Betaproteobacteria;o__Burkholderiales;f__Burkholderiales_unclassified;g__Burkholderiales_unclassified;s__Burkholderiales_unclassified
8cfa6cf3320683382d6535a7cc698b5c	0	5	0	0	0	0	0	0	0	d__Bacteria;p__Proteobacteria;c__Betaproteobacteria;o__Burkholderiales;f__Burkholderiaceae;g__Burkholderiaceae_unclassified;s__Burkholderiaceae_unclassified
67205cd1dcd760344d6fd8d3eb966c3f	0	0	0	0	98	6	6	123	119	d__Bacteria;p__Proteobacteria;c__Betaproteobacteria;o__Burkholderiales;f__Burkholderiales_unclassified;g__Burkholderiales_unclassified;s__Burkholderiales_unclassified
c4389e852c13012dc5eb0a7728c54c02	0	0	0	0	0	0	0	9	0	d__Bacteria;p__Proteobacteria;c__Betaproteobacteria;o__Betaproteobacteria_unclassified;f__Betaproteobacteria_unclassified;g__Betaproteobacteria_unclassified;s__Betaproteobacteria_unclassified
92f4e5059b080489a34e84a2cdccb83a	0	0	2	4	0	0	0	0	0	d__Bacteria;p__Proteobacteria;c__Betaproteobacteria;o__Burkholderiales;f__Burkholderiales_unclassified;g__Burkholderiales_unclassified;s__Burkholderiales_unclassified
77b0125a384e39845e71ecd7e3303770	0	0	0	0	0	0	0	4	0	d__Bacteria;p__Proteobacteria;c__Gammaproteobacteria;o__Burkholderiales;f__Comamonadaceae;g__Sphaerotilus;s__Sphaerotilus_unclassified
16009a63619a4ccd49ec860c0049855a	0	9	0	0	47	0	0	40	25	d__Bacteria;p__Proteobacteria;c__Betaproteobacteria;o__Burkholderiales;f__Burkholderiales_unclassified;g__Burkholderiales_unclassified;s__Burkholderiales_unclassified
40439a199f7cd76a8801d6dccecd90fb	0	0	4	0	0	0	2	0	0	d__Bacteria;p__Proteobacteria;c__Betaproteobacteria;o__Burkholderiales;f__Burkholderiales_unclassified;g__Burkholderiales_unclassified;s__Burkholderiales_unclassified
f59521ef512bb0a1a47ccbd73257faed	0	0	0	0	2	0	0	0	0	d__Bacteria;p__Proteobacteria;c__Betaproteobacteria;o__Nitrosomonadales;f__Methylophilaceae;g__Methylotenera;s__Methylotenera_mobilis
e24d0f3feb2c2c95b65ddbb1e58c3228	0	0	0	0	0	0	0	0	4	d__Bacteria;p__Proteobacteria;c__Betaproteobacteria;o__Betaproteobacteria_unclassified;f__Betaproteobacteria_unclassified;g__Betaproteobacteria_unclassified;s__Betaproteobacteria_unclassified
5c159e5692659035eacd4b3d1bb443e1	5	0	10	9	0	8	5	0	0	d__Bacteria;p__Proteobacteria;c__Betaproteobacteria;o__Nitrosomonadales;f__Methylophilaceae;g__Methylophilaceae_unclassified;s__Methylophilaceae_unclassified
c49084ab3b85ad1e21887e7beeaa2031	0	0	0	31	0	0	0	0	0	d__Bacteria;p__Proteobacteria;c__Gammaproteobacteria;o__Burkholderiales;f__Methylophilaceae;g__Methylophilus;s__Methylophilus_unclassified
957745890a0aae480191c82f2da23225	0	0	0	0	0	4	0	0	0	d__Bacteria;p__Proteobacteria;c__Gammaproteobacteria;o__Burkholderiales;f__Methylophilaceae;g__Methylophilus;s__Methylophilus_unclassified
df39303aa5aed8ba706d4a538786788f	0	0	0	6	5	5	0	3	10	d__Bacteria;p__Proteobacteria;c__Gammaproteobacteria;o__Burkholderiales;f__Methylophilaceae;g__Methylophilus;s__Methylophilus_unclassified
0ada7729d5b7d301e9f8e9d890032404	57	115	34	2158	46	2438	2083	44	46	d__Bacteria;p__Proteobacteria;c__Gammaproteobacteria;o__Burkholderiales;f__Methylophilaceae;g__Methylophilus;s__Methylophilus_unclassified
c77853a6e0996f84b6d2ad7547341cc3	0	0	0	0	0	0	19	0	0	d__Bacteria;p__Proteobacteria;c__Gammaproteobacteria;o__Burkholderiales;f__Methylophilaceae;g__Methylophilus;s__Methylophilus_unclassified
381ed1a39243c30a30fe66c755eb5883	3	0	0	0	0	0	0	0	0	d__Bacteria;p__Proteobacteria;c__Gammaproteobacteria;o__Burkholderiales;f__Methylophilaceae;g__Methylophilus;s__Methylophilus_unclassified
4c53910d051afe12e13325f82bcfb7a7	50	45	0	0	0	0	6	0	0	d__Bacteria;p__Proteobacteria;c__Gammaproteobacteria;o__Burkholderiales;f__Methylophilaceae;g__Methylophilus;s__Methylophilus_unclassified
a90e73436aadc03f6b94ec9d74cbd543	26	0	0	0	0	20	0	0	0	d__Bacteria;p__Proteobacteria;c__Gammaproteobacteria;o__Burkholderiales;f__Methylophilaceae;g__Methylophilus;s__Methylophilus_unclassified
917eca886cc509fb27846721d9d62a15	10979	9508	4411	2985	0	3623	2317	29	43	d__Bacteria;p__Proteobacteria;c__Gammaproteobacteria;o__Burkholderiales;f__Methylophilaceae;g__Methylophilus;s__Methylophilus_unclassified
57076f53725bf48e7797f27e252a01b1	0	0	0	0	0	7	0	0	0	d__Bacteria;p__Proteobacteria;c__Gammaproteobacteria;o__Burkholderiales;f__Methylophilaceae;g__Methylophilus;s__Methylophilus_unclassified
c851db1fbbd5be02238bcde2e61a0b59	58	50	0	0	0	61	67	0	0	d__Bacteria;p__Proteobacteria;c__Gammaproteobacteria;o__Burkholderiales;f__Methylophilaceae;g__Methylophilus;s__Methylophilus_unclassified
d09eb520b732dc06d4eedba2370c74ee	0	4	0	0	0	0	0	3	0	d__Bacteria;p__Proteobacteria;c__Betaproteobacteria;o__Nitrosomonadales;f__Methylophilaceae;g__Methylophilaceae_unclassified;s__Methylophilaceae_unclassified
425de87536cc5444fc6039e7cdda5ef0	0	21	0	0	0	0	0	0	0	d__Bacteria;p__Proteobacteria;c__Alphaproteobacteria;o__Rickettsiales;f__Mitochondria;g__Mitochondria_unclassified;s__Mitochondria_unclassified
0a25a8ccc7755582ca94994e5a610757	52	58	0	0	0	0	0	0	0	d__Bacteria;p__Proteobacteria;c__Gammaproteobacteria;o__Burkholderiales;f__Oxalobacteraceae;g__Herbaspirillum;s__Herbaspirillum_unclassified
d6c444de55752dead25d89ee35dbef95	35	0	0	0	0	0	0	0	0	d__Bacteria;p__Proteobacteria;c__Gammaproteobacteria;o__Enterobacterales;f__Enterobacteriaceae;g__Enterobacter;s__Enterobacter_unclassified
fab386a9e39f87823cf586f077643e33	0	52	0	0	0	0	0	0	0	d__Bacteria;p__Proteobacteria;c__Gammaproteobacteria;o__Enterobacterales;f__Enterobacteriaceae;g__Enterobacter;s__Enterobacter_unclassified
c671c6191b06875286c7505305c7fb25	45	0	0	0	0	0	0	0	0	d__Bacteria;p__Proteobacteria;c__Alphaproteobacteria;o__Rickettsiales;f__Mitochondria;g__Mitochondria_unclassified;s__Mitochondria_unclassified
a4ae899201f4c9302a1bd7f53ee3ee1e	0	0	0	0	60	0	0	30	0	d__Bacteria;p__Cyanobacteria;c__Cyanobacteriia;o__Chloroplast;f__Chloroplast_unclassified;g__Chloroplast_unclassified;s__Chloroplast_unclassified
58d27aac9fe8c0d6e22fc42fb4ff31ac	0	0	0	0	0	2	0	0	0	d__Bacteria;p__Proteobacteria;c__Gammaproteobacteria;o__Burkholderiales;f__Oxalobacteraceae;g__Massilia;s__Massilia_unclassified
ad6f294ecd706e8ed599cd0b184353fb	0	0	0	0	0	0	0	0	45	d__Bacteria;p__Proteobacteria;c__Gammaproteobacteria;o__Burkholderiales;f__Comamonadaceae;g__Hydrogenophaga;s__Hydrogenophaga_unclassified
1877d4da1286f64d75ff689e4943b9f2	0	0	0	38	16	0	11	17	31	d__Bacteria;p__Proteobacteria;c__Gammaproteobacteria;o__Burkholderiales;f__Comamonadaceae;g__Hydrogenophaga;s__Hydrogenophaga_unclassified
c359ee6b7954aa2d4f01216265adf186	0	0	0	0	13	6	0	0	0	d__Bacteria;p__Proteobacteria;c__Gammaproteobacteria;o__Burkholderiales;f__Comamonadaceae;g__Hydrogenophaga;s__Hydrogenophaga_unclassified
04f909a040d94f6e3b9a6ac6b72678ce	0	0	0	0	0	0	0	6	0	d__Bacteria;p__Proteobacteria;c__Gammaproteobacteria;o__Burkholderiales;f__Comamonadaceae;g__Hydrogenophaga;s__Hydrogenophaga_unclassified
80db1f108aa6f36bff99f6bcd1b54f17	22	35	66	311	404	241	183	441	462	d__Bacteria;p__Proteobacteria;c__Gammaproteobacteria;o__Burkholderiales;f__Comamonadaceae;g__Hydrogenophaga;s__Hydrogenophaga_unclassified
1a055c9b7316a7cf382a38a83a296449	0	0	0	0	0	0	0	0	2	d__Bacteria;p__Proteobacteria;c__Betaproteobacteria;o__Burkholderiales;f__Comamonadaceae;g__Comamonadaceae_unclassified;s__Comamonadaceae_unclassified
9fb303e4b6c5114a9c014359ecaa1717	0	0	0	0	3	0	0	0	0	d__Bacteria;p__Proteobacteria;c__Gammaproteobacteria;o__Burkholderiales;f__Comamonadaceae;g__Hydrogenophaga;s__Hydrogenophaga_unclassified
a9f28856a9a1ec8c53d59b87f026cafa	0	0	0	0	0	6	0	0	0	d__Bacteria;p__Proteobacteria;c__Gammaproteobacteria;o__Burkholderiales;f__Comamonadaceae;g__Hydrogenophaga;s__Hydrogenophaga_unclassified
6777fa15c3b18fbc3c82f0e071c4008f	0	0	0	0	48	12	0	26	27	d__Bacteria;p__Proteobacteria;c__Gammaproteobacteria;o__Burkholderiales;f__Comamonadaceae;g__Hydrogenophaga;s__Hydrogenophaga_unclassified
aa7464958e19fb8435e1413c11cac90b	0	21	27	74	25	36	24	38	36	d__Bacteria;p__Proteobacteria;c__Gammaproteobacteria;o__Burkholderiales;f__Comamonadaceae;g__Hydrogenophaga;s__Hydrogenophaga_unclassified
a0ee5f7336508061cb2c8233fd5975c0	0	0	0	0	20	0	0	0	17	d__Bacteria;p__Proteobacteria;c__Gammaproteobacteria;o__Burkholderiales;f__Comamonadaceae;g__Hydrogenophaga;s__Hydrogenophaga_unclassified
87e3d9b96cd86386e2e17f2ec0f859f7	0	0	31	47	15	60	38	41	49	d__Bacteria;p__Proteobacteria;c__Gammaproteobacteria;o__Burkholderiales;f__Comamonadaceae;g__Hydrogenophaga;s__Hydrogenophaga_unclassified
c106e3aafd6435e93463fd68caade41b	0	0	0	0	0	0	0	7	7	d__Bacteria;p__Proteobacteria;c__Gammaproteobacteria;o__Burkholderiales;f__Comamonadaceae;g__Hydrogenophaga;s__Hydrogenophaga_unclassified
610ba4330f9abd3f6be3553d8c9bcb4b	48	49	57	154	86	143	88	115	183	d__Bacteria;p__Proteobacteria;c__Gammaproteobacteria;o__Burkholderiales;f__Comamonadaceae;g__Hydrogenophaga;s__Hydrogenophaga_unclassified
9f2054d102b0d606a77532ddef912fc8	0	0	0	0	0	0	0	2	0	d__Bacteria;p__Proteobacteria;c__Betaproteobacteria;o__Burkholderiales;f__Comamonadaceae;g__Curvibacter;s__uncultured_Curvibacter_sp.
072a146499f607f826e2132986bc494b	0	0	0	0	0	0	0	0	11	d__Bacteria;p__Proteobacteria;c__Gammaproteobacteria;o__Burkholderiales;f__Comamonadaceae;g__Rhodoferax;s__Rhodoferax_unclassified
aca6db7f687cf75a8943f6ab0f82e07e	0	0	13	18	14	14	24	11	0	d__Bacteria;p__Proteobacteria;c__Gammaproteobacteria;o__Burkholderiales;f__Comamonadaceae;g__Rhodoferax;s__Rhodoferax_unclassified
0f0d8fb0b5fa20e2ef952538c052813f	0	0	0	0	0	0	0	7	0	d__Bacteria;p__Proteobacteria;c__Gammaproteobacteria;o__Burkholderiales;f__Comamonadaceae;g__Rhodoferax;s__Rhodoferax_unclassified
e05bc6ba959c3391ae836fc4a92f8a7d	0	0	11	129	0	127	137	5	0	d__Bacteria;p__Proteobacteria;c__Gammaproteobacteria;o__Burkholderiales;f__Comamonadaceae;g__Rhodoferax;s__Rhodoferax_unclassified
e112f9cf1c4e9863e8e33a00cfaacfc9	15	0	13	0	0	33	0	20	0	d__Bacteria;p__Proteobacteria;c__Betaproteobacteria;o__Betaproteobacteria_unclassified;f__Betaproteobacteria_unclassified;g__Betaproteobacteria_unclassified;s__Betaproteobacteria_unclassified
0b054442ced6830031d919b0cb12555d	0	0	0	0	5	0	0	0	8	d__Bacteria;p__Proteobacteria;c__Betaproteobacteria;o__Burkholderiales;f__Comamonadaceae;g__Comamonadaceae_unclassified;s__Comamonadaceae_unclassified
afec21b215186bdb342f0192bdecf795	0	0	0	21	0	0	14	0	0	d__Bacteria;p__Proteobacteria;c__Betaproteobacteria;o__Betaproteobacteria_unclassified;f__Betaproteobacteria_unclassified;g__Betaproteobacteria_unclassified;s__Betaproteobacteria_unclassified
44040c6f1df032eedb90ac40fbfde773	0	0	4	5	0	0	0	0	0	d__Bacteria;p__Proteobacteria;c__Betaproteobacteria;o__Burkholderiales;f__Comamonadaceae;g__Curvibacter;s__Curvibacter_fontanus
39c85a94b14f767650f1416b36a22aed	0	8	96	0	0	3	0	0	0	d__Bacteria;p__Proteobacteria;c__Gammaproteobacteria;o__Burkholderiales;f__Burkholderiaceae;g__Limnobacter;s__Limnobacter_unclassified
f5658e7aa7f03ff76d76a10c1a844c69	0	0	0	0	4	0	0	0	0	d__Bacteria;p__Proteobacteria;c__Gammaproteobacteria;o__Legionellales;f__Legionellaceae;g__Legionella;s__uncultured_Legionella_sp.
7a32aea7ed9fa73fecf73c3d22a32317	0	0	0	0	13	0	0	8	0	d__Bacteria;p__Proteobacteria;c__Betaproteobacteria;o__Burkholderiales;f__Burkholderiales_unclassified;g__Burkholderiales_unclassified;s__Burkholderiales_unclassified
8095f78c04de9727dec705d4f3c37e4f	0	0	0	0	2	0	0	0	0	d__Bacteria;p__Proteobacteria;c__Betaproteobacteria;o__Burkholderiales;f__Burkholderiales_unclassified;g__Burkholderiales_unclassified;s__Burkholderiales_unclassified
ff7e5413d4ce82c1898977a945a8129b	0	0	0	0	779	32	0	1214	1014	d__Bacteria;p__Proteobacteria;c__Gammaproteobacteria;o__Burkholderiales;f__Comamonadaceae;g__Sphaerotilus;s__Sphaerotilus_unclassified
8b0651a07406ad857ede15491be65b69	0	0	10	65	271	31	35	554	486	d__Bacteria;p__Proteobacteria;c__Gammaproteobacteria;o__Burkholderiales;f__Comamonadaceae;g__Sphaerotilus;s__Sphaerotilus_unclassified
70eb25b7101feaf37ee997691429901e	0	0	0	0	19	0	0	23	26	d__Bacteria;p__Proteobacteria;c__Betaproteobacteria;o__Burkholderiales;f__Burkholderiales_unclassified;g__Burkholderiales_unclassified;s__Burkholderiales_unclassified
076d41680a609e68168438844ccdb972	0	0	0	0	12	0	0	14	0	d__Bacteria;p__Proteobacteria;c__Betaproteobacteria;o__Burkholderiales;f__Burkholderiales_unclassified;g__Burkholderiales_unclassified;s__Burkholderiales_unclassified
25632397dc3a40bc495613e2b4be7765	0	0	0	0	0	0	0	2	0	d__Bacteria;p__Planctomycetota;c__OM190;o__OM190_unclassified;f__OM190_unclassified;g__OM190_unclassified;s__OM190_unclassified
7fa6333da542bb927d8430a53866aa14	0	0	0	0	0	0	0	0	6	d__Bacteria;p__Proteobacteria;c__Gammaproteobacteria;o__Burkholderiales;f__Methylophilaceae;g__Methylophilus;s__Methylophilus_unclassified
df259c3e9e2b16e60ff86073b0ef1517	0	0	0	0	0	0	0	2	0	d__Bacteria;p__Planctomycetota;c__OM190;o__OM190_unclassified;f__OM190_unclassified;g__OM190_unclassified;s__OM190_unclassified
e193bfd08d251aa6c64471ed401db9ac	0	0	0	0	0	0	3	0	0	d__Bacteria;p__Proteobacteria;c__Gammaproteobacteria;o__Burkholderiales;f__B1-7BS;g__B1-7BS_unclassified;s__B1-7BS_unclassified
67c647b596e154660938ec00445d9356	0	0	0	0	0	4	2	0	0	d__Bacteria;p__Proteobacteria;c__Gammaproteobacteria;o__Burkholderiales;f__Rhodocyclaceae;g__Zoogloea;s__Zoogloea_unclassified
0b1248db55ea1b30bd3e903980bce05f	0	3	0	0	17	2	5	18	15	d__Bacteria;p__Proteobacteria;c__Gammaproteobacteria;o__Burkholderiales;f__Rhodocyclaceae;g__Zoogloea;s__Zoogloea_unclassified
5e24e57cb8b3bbfb0956a416fffdf2e2	0	0	0	0	0	0	0	0	2	d__Bacteria;p__Proteobacteria;c__Gammaproteobacteria;o__Burkholderiales;f__Methylophilaceae;g__Methylovorus;s__Methylovorus_unclassified
a9f2924bca5d223aa17cefe1ede7ee06	0	0	0	0	0	0	0	0	2	d__Bacteria;p__Proteobacteria;c__Deltaproteobacteria;o__Myxococcales;f__Sandaracinaceae;g__Sandaracinus;s__Sandaracinus_amylolyticus
a50960009bf36e65c428def93beaea94	0	0	0	10	3	0	0	0	0	d__Bacteria;p__Proteobacteria;c__Gammaproteobacteria;o__Burkholderiales;f__Sutterellaceae;g__AAP99;s__AAP99_unclassified
c40d0f7b9534a0ca06f05968f8373f76	0	0	0	0	0	0	7	0	0	d__Bacteria;p__Proteobacteria;c__Alphaproteobacteria;o__Sphingomonadales;f__Sphingomonadaceae;g__Sphingomonadaceae_unclassified;s__Sphingomonadaceae_unclassified
dbdd7dd22aa7925113102647bb905239	0	0	0	0	0	10	0	0	0	d__Bacteria;p__Proteobacteria;c__Betaproteobacteria;o__Burkholderiales;f__Comamonadaceae;g__Acidovorax;s__Acidovorax_temperans
9e0ac3b2f87b4b65899e3c706c68e3e4	0	0	0	26	10	34	7	0	0	d__Bacteria;p__Proteobacteria;c__Gammaproteobacteria;o__Burkholderiales;f__Comamonadaceae;g__Acidovorax;s__Acidovorax_unclassified
6f5f3c9c1ea8bdceaf7b25f1cb7b3b2a	72	31	230	119	0	32	86	0	0	d__Bacteria;p__Proteobacteria;c__Gammaproteobacteria;o__Burkholderiales;f__Comamonadaceae;g__Pseudacidovorax;s__Pseudacidovorax_unclassified
dde001cc50f5d8473e62de2fdb7d83c1	36	35	25	4545	0	3838	4229	0	0	d__Bacteria;p__Proteobacteria;c__Gammaproteobacteria;o__Burkholderiales;f__Comamonadaceae;g__Curvibacter;s__Curvibacter_unclassified
09d7c0bfa3ced833eefb9b79e717292d	62	112	30	9806	0	8424	9384	0	0	d__Bacteria;p__Proteobacteria;c__Betaproteobacteria;o__Burkholderiales;f__Comamonadaceae;g__Curvibacter;s__Curvibacter_sp._SG36
6949449038c98e339f78b92f0025a23d	0	0	0	8	0	0	51	0	0	d__Bacteria;p__Proteobacteria;c__Betaproteobacteria;o__Burkholderiales;f__Comamonadaceae;g__Curvibacter;s__Curvibacter_sp._SG36
227c61caba60bcc4a09164a66f4717e6	0	0	0	0	0	6	0	0	0	d__Bacteria;p__Proteobacteria;c__Betaproteobacteria;o__Burkholderiales;f__Burkholderiales_unclassified;g__Burkholderiales_unclassified;s__Burkholderiales_unclassified
dc27fbf4f68ed8311feecdd5b3b24cb3	0	0	0	0	0	0	12	0	0	d__Bacteria;p__Proteobacteria;c__Gammaproteobacteria;o__Burkholderiales;f__Burkholderiaceae;g__Cupriavidus;s__Cupriavidus_unclassified
eee0f1c8121ff8056a234efaa4c6e39a	0	0	0	79	0	48	36	0	0	d__Bacteria;p__Proteobacteria;c__Gammaproteobacteria;o__Burkholderiales;f__Comamonadaceae;g__Mitsuaria;s__Mitsuaria_unclassified
b9e13c4b33301feb5687b20078677948	0	0	7	0	0	0	0	0	0	d__Bacteria;p__Proteobacteria;c__Betaproteobacteria;o__Burkholderiales;f__Burkholderiales_unclassified;g__Burkholderiales_unclassified;s__Burkholderiales_unclassified
fe1f8c57c315663b94dea915aef5df6c	0	0	20	124	26	119	178	34	24	d__Bacteria;p__Proteobacteria;c__Betaproteobacteria;o__Burkholderiales;f__Comamonadaceae;g__Pelomonas;s__Pelomonas_sp._AKB-2008-JO86
d64a16659dd30edab994c8176b223e82	0	20	44	183	15	163	144	16	19	d__Bacteria;p__Proteobacteria;c__Betaproteobacteria;o__Burkholderiales;f__Comamonadaceae;g__Pelomonas;s__Pelomonas_saccharophila
e50db684251fc45945df6361745b5a48	0	0	0	182	0	91	86	0	0	d__Bacteria;p__Proteobacteria;c__Gammaproteobacteria;o__Burkholderiales;f__Comamonadaceae;g__Pelomonas;s__Pelomonas_unclassified
039acc671ac09232df38402bfaf09ac2	0	22	0	382	0	265	193	0	0	d__Bacteria;p__Proteobacteria;c__Gammaproteobacteria;o__Burkholderiales;f__Comamonadaceae;g__Pelomonas;s__Pelomonas_unclassified
1a210afc1271e80b606c9f2efae91aed	23	0	0	0	0	0	0	0	0	d__Bacteria;p__Proteobacteria;c__Betaproteobacteria;o__Burkholderiales;f__Comamonadaceae;g__Pelomonas;s__Pelomonas_saccharophila
ff6c575689d6b1c72d154d1b73ad2a5f	0	0	10	0	8	0	7	16	12	d__Bacteria;p__Proteobacteria;c__Betaproteobacteria;o__Burkholderiales;f__Burkholderiales_unclassified;g__Burkholderiales_unclassified;s__Burkholderiales_unclassified
1725eeef7777cd073bdf01a3a89c0075	11	0	12	24	8	4	22	15	9	d__Bacteria;p__Proteobacteria;c__Betaproteobacteria;o__Burkholderiales;f__Comamonadaceae;g__Comamonas;s__uncultured_Comamonas_sp.
411f2ddf66e6ec6f1e85eea4fd713b46	16	0	23	15	23	15	11	44	45	d__Bacteria;p__Proteobacteria;c__Betaproteobacteria;o__Betaproteobacteria_unclassified;f__Betaproteobacteria_unclassified;g__Betaproteobacteria_unclassified;s__Betaproteobacteria_unclassified
3bcfc54909847dbeb8bd1f68d93b109d	18	37	37	40	78	41	26	109	79	d__Bacteria;p__Proteobacteria;c__Betaproteobacteria;o__Burkholderiales;f__Burkholderiales_unclassified;g__Burkholderiales_unclassified;s__Burkholderiales_unclassified
9dfb8141bc84de31567e75fea3fedaad	21	68	48	556	44	436	543	37	65	d__Bacteria;p__Proteobacteria;c__Betaproteobacteria;o__Burkholderiales;f__Burkholderiales_unclassified;g__Burkholderiales_unclassified;s__Burkholderiales_unclassified
418f41a2c7e0f61b4fb4cb73af64ff6f	0	0	0	0	0	0	0	64	56	d__Bacteria;p__Proteobacteria;c__Betaproteobacteria;o__Burkholderiales;f__Burkholderiales_unclassified;g__Burkholderiales_unclassified;s__Burkholderiales_unclassified
92154cabe4ee676121eff902f6fbccea	6	0	17	11	41	11	5	0	0	d__Bacteria;p__Proteobacteria;c__Betaproteobacteria;o__Burkholderiales;f__Burkholderiales_unclassified;g__Burkholderiales_unclassified;s__Burkholderiales_unclassified
81e63a19959027125ae92d56f4ebf4e5	0	0	0	0	4	0	0	7	12	d__Bacteria;p__Proteobacteria;c__Gammaproteobacteria;o__Burkholderiales;f__Comamonadaceae;g__Rhizobacter;s__Rhizobacter_unclassified
6b0c487b241f53f14824b92c87f989f7	0	0	0	11	24	0	13	37	42	d__Bacteria;p__Proteobacteria;c__Betaproteobacteria;o__Betaproteobacteria_unclassified;f__Betaproteobacteria_unclassified;g__Betaproteobacteria_unclassified;s__Betaproteobacteria_unclassified
9a3bcda503f56c7a02c9c7aac632305e	21	0	32	0	0	0	0	0	0	d__Bacteria;p__Proteobacteria;c__Betaproteobacteria;o__Burkholderiales;f__Burkholderiales_unclassified;g__Burkholderiales_unclassified;s__Burkholderiales_unclassified
7fdc7430d7d3eee00b7084208b6f8dad	0	0	0	23	14	0	6	23	21	d__Bacteria;p__Proteobacteria;c__Betaproteobacteria;o__Burkholderiales;f__Comamonadaceae;g__Comamonadaceae_unclassified;s__Comamonadaceae_unclassified
e180cf448a66ff5a1b9bb64abf583aa2	37	63	80	37	35	40	40	17	52	d__Bacteria;p__Proteobacteria;c__Gammaproteobacteria;o__Burkholderiales;f__Comamonadaceae;g__Methylibium;s__Methylibium_unclassified
277988cc8407b7482fcebd0b5a7fa29d	0	18	46	0	58	31	33	91	68	d__Bacteria;p__Proteobacteria;c__Betaproteobacteria;o__Betaproteobacteria_unclassified;f__Betaproteobacteria_unclassified;g__Betaproteobacteria_unclassified;s__Betaproteobacteria_unclassified
0d85b6d8ece0b3b74be67260f6341250	0	0	0	0	0	0	0	0	39	d__Bacteria;p__Proteobacteria;c__Betaproteobacteria;o__Betaproteobacteria_unclassified;f__Betaproteobacteria_unclassified;g__Betaproteobacteria_unclassified;s__Betaproteobacteria_unclassified
94260dd92e6b933ff172c1aae2359ed8	22	0	0	16	36	0	0	30	48	d__Bacteria;p__Proteobacteria;c__Betaproteobacteria;o__Betaproteobacteria_unclassified;f__Betaproteobacteria_unclassified;g__Betaproteobacteria_unclassified;s__Betaproteobacteria_unclassified
a7d7adf9ad511c36425d13ea4944eebe	0	0	0	0	0	0	0	6	0	d__Bacteria;p__Proteobacteria;c__Betaproteobacteria;o__Burkholderiales;f__Burkholderiales_unclassified;g__Burkholderiales_unclassified;s__Burkholderiales_unclassified
e96452f8474b7944089527b1210f3584	0	0	0	0	0	0	0	21	0	d__Bacteria;p__Proteobacteria;c__Betaproteobacteria;o__Betaproteobacteria_unclassified;f__Betaproteobacteria_unclassified;g__Betaproteobacteria_unclassified;s__Betaproteobacteria_unclassified
93e82f10dc8db9d2024b9e7605b4f62a	0	0	0	0	0	0	0	0	13	d__Bacteria;p__Proteobacteria;c__Betaproteobacteria;o__Burkholderiales;f__Burkholderiales_unclassified;g__Burkholderiales_unclassified;s__Burkholderiales_unclassified
285019e0b514937df97e6060d330fbd3	0	0	0	0	0	0	6	13	19	d__Bacteria;p__Proteobacteria;c__Betaproteobacteria;o__Betaproteobacteria_unclassified;f__Betaproteobacteria_unclassified;g__Betaproteobacteria_unclassified;s__Betaproteobacteria_unclassified
af869dcc88dbc21d7ef1c7d97d7c291c	6	0	13	19	21	24	28	0	0	d__Bacteria;p__Proteobacteria;c__Betaproteobacteria;o__Burkholderiales;f__Burkholderiales_unclassified;g__Burkholderiales_unclassified;s__Burkholderiales_unclassified
82f66ca71a57c188d14f5427075fca8c	24	0	14	38	36	22	23	57	43	d__Bacteria;p__Proteobacteria;c__Betaproteobacteria;o__Burkholderiales;f__Alcaligenaceae;g__Azohydromonas;s__uncultured_Azohydromonas_sp.
10014a6431efec54dc283377d22218d3	0	0	4	0	0	0	3	0	4	d__Bacteria;p__Proteobacteria;c__Betaproteobacteria;o__Betaproteobacteria_unclassified;f__Betaproteobacteria_unclassified;g__Betaproteobacteria_unclassified;s__Betaproteobacteria_unclassified
15dbd3204d30b4e7bb560ad8e2ab3dbc	12	58	13	10	43	0	0	44	41	d__Bacteria;p__Proteobacteria;c__Betaproteobacteria;o__Betaproteobacteria_unclassified;f__Betaproteobacteria_unclassified;g__Betaproteobacteria_unclassified;s__Betaproteobacteria_unclassified
3f129504a5958fd43ac9ad15e35466d2	0	0	0	0	9	0	0	8	16	d__Bacteria;p__Proteobacteria;c__Betaproteobacteria;o__Betaproteobacteria_unclassified;f__Betaproteobacteria_unclassified;g__Betaproteobacteria_unclassified;s__Betaproteobacteria_unclassified
028bc43822d48bd6a8254479ab4e7a0f	0	0	0	10	0	0	0	0	0	d__Bacteria;p__Proteobacteria;c__Betaproteobacteria;o__Betaproteobacteria_unclassified;f__Betaproteobacteria_unclassified;g__Betaproteobacteria_unclassified;s__Betaproteobacteria_unclassified
6dce2f0e8114c6cd64e1417cd32fb8c7	0	0	12	0	0	0	0	0	0	d__Bacteria;p__Proteobacteria;c__Betaproteobacteria;o__Betaproteobacteria_unclassified;f__Betaproteobacteria_unclassified;g__Betaproteobacteria_unclassified;s__Betaproteobacteria_unclassified
4a6e7a138d703f67bf68bdb205bcfa5f	0	0	7	12	18	0	25	24	43	d__Bacteria;p__Proteobacteria;c__Betaproteobacteria;o__Burkholderiales;f__Burkholderiales_unclassified;g__Burkholderiales_unclassified;s__Burkholderiales_unclassified
7d1582f09d707e0419ffa9b7c053609d	0	0	0	0	9	11	0	13	29	d__Bacteria;p__Proteobacteria;c__Betaproteobacteria;o__Betaproteobacteria_unclassified;f__Betaproteobacteria_unclassified;g__Betaproteobacteria_unclassified;s__Betaproteobacteria_unclassified
ca485746d83e16b6dcfbfcbd2dbaf734	31	0	15	18	63	0	23	53	83	d__Bacteria;p__Proteobacteria;c__Betaproteobacteria;o__Burkholderiales;f__Burkholderiales_unclassified;g__Burkholderiales_unclassified;s__Burkholderiales_unclassified
282a93d0e624bb64045471c6ad10e07b	11	0	8	28	33	12	11	41	49	d__Bacteria;p__Proteobacteria;c__Betaproteobacteria;o__Betaproteobacteria_unclassified;f__Betaproteobacteria_unclassified;g__Betaproteobacteria_unclassified;s__Betaproteobacteria_unclassified
1541ae4a8ef5396a518f8d13dc3ff8e7	10	0	0	20	7	10	0	10	0	d__Bacteria;p__Proteobacteria;c__Betaproteobacteria;o__Burkholderiales;f__Burkholderiales_unclassified;g__Burkholderiales_unclassified;s__Burkholderiales_unclassified
dad9309fd92a0a97b6318e2ec679b40d	0	64	50	83	109	57	60	187	213	d__Bacteria;p__Proteobacteria;c__Betaproteobacteria;o__Burkholderiales;f__Burkholderiales_unclassified;g__Burkholderiales_unclassified;s__Burkholderiales_unclassified
c96809f888f5711e24b6fea25a0deec4	0	0	0	0	5	0	0	0	0	d__Bacteria;p__Proteobacteria;c__Betaproteobacteria;o__Burkholderiales;f__Burkholderiales_unclassified;g__Burkholderiales_unclassified;s__Burkholderiales_unclassified
beb8502acff1ed282e3e82272b37d235	0	0	0	0	14	0	0	0	0	d__Bacteria;p__Proteobacteria;c__Gammaproteobacteria;o__Burkholderiales;f__Comamonadaceae;g__Sphaerotilus;s__Sphaerotilus_unclassified
9a36b288ae6bbbcf51468f95c8d49963	0	0	0	0	0	0	0	2	0	d__Bacteria;p__Proteobacteria;c__Betaproteobacteria;o__Burkholderiales;f__Burkholderiales_unclassified;g__Burkholderiales_unclassified;s__Burkholderiales_unclassified
dc702cf8d3dc76947e9039712db8ee6f	13	0	22	12	32	6	8	31	71	d__Bacteria;p__Proteobacteria;c__Betaproteobacteria;o__Burkholderiales;f__Burkholderiales_unclassified;g__Burkholderiales_unclassified;s__Burkholderiales_unclassified
11ab96dadb908c3fd1cf2b6a9b948887	0	0	0	9	19	18	0	17	30	d__Bacteria;p__Proteobacteria;c__Betaproteobacteria;o__Burkholderiales;f__Burkholderiales_unclassified;g__Burkholderiales_unclassified;s__Burkholderiales_unclassified
6b86a3900e1695384d579087326945a0	2	0	0	0	0	0	0	0	0	d__Bacteria;p__Proteobacteria;c__Betaproteobacteria;o__Betaproteobacteria_unclassified;f__Betaproteobacteria_unclassified;g__Betaproteobacteria_unclassified;s__Betaproteobacteria_unclassified
e08f4d88645296063a4faccb1a835840	0	0	9	0	0	0	0	0	0	d__Bacteria;p__Proteobacteria;c__Betaproteobacteria;o__Burkholderiales;f__Burkholderiales_unclassified;g__Burkholderiales_unclassified;s__Burkholderiales_unclassified
d40df5dcd4f41e102e2e731f11cc1047	0	0	0	0	0	0	0	0	8	d__Bacteria;p__Proteobacteria;c__Betaproteobacteria;o__Burkholderiales;f__Burkholderiales_unclassified;g__Burkholderiales_unclassified;s__Burkholderiales_unclassified
13733b971f86daa7c1927c31ba0738d8	0	0	6	0	9	0	0	11	12	d__Bacteria;p__Proteobacteria;c__Gammaproteobacteria;o__Burkholderiales;f__Comamonadaceae;g__Rubrivivax;s__Rubrivivax_unclassified
f6c783e752562e49a1218bfcda4c4b77	0	0	0	0	0	0	0	26	0	d__Bacteria;p__Cyanobacteria;c__Cyanobacteriia;o__Chloroplast;f__Chloroplast_unclassified;g__Chloroplast_unclassified;s__Chloroplast_unclassified
cb61b7361f8474faf2dd863ef232432c	78	53	0	0	0	0	0	0	0	d__Bacteria;p__Proteobacteria;c__Gammaproteobacteria;o__Burkholderiales;f__Neisseriaceae;g__Neisseria;s__Neisseria_unclassified
83bfa98d28fff4f4001015f751bc8338	0	0	0	0	16	0	0	0	0	d__Bacteria;p__Proteobacteria;c__Gammaproteobacteria;o__Burkholderiales;f__Neisseriaceae;g__Neisseria;s__Neisseria_unclassified
5794c25923a041a1314b056acd81f74a	0	0	0	0	0	0	0	0	32	d__Bacteria;p__Proteobacteria;c__Gammaproteobacteria;o__Burkholderiales;f__Neisseriaceae;g__Neisseria;s__Neisseria_unclassified
281879fae7754cf14c30daa7ff6639cc	0	0	0	0	4	0	0	0	0	d__Bacteria;p__Proteobacteria;c__Gammaproteobacteria;o__Burkholderiales;f__Neisseriaceae;g__Neisseria;s__Neisseria_unclassified
91c9e0419bfe8038aed98cba9b51cb9d	135	190	0	0	0	0	0	20	0	d__Bacteria;p__Proteobacteria;c__Gammaproteobacteria;o__Burkholderiales;f__Neisseriaceae;g__Neisseria;s__Neisseria_unclassified
91eadffc47a7950a37aae47e5e289b92	39	0	0	0	42	0	0	0	18	d__Bacteria;p__Proteobacteria;c__Gammaproteobacteria;o__Burkholderiales;f__Neisseriaceae;g__Neisseria;s__Neisseria_unclassified
0df94e423697e55c9f11b631a661f242	34	0	0	0	0	0	0	0	0	d__Bacteria;p__Proteobacteria;c__Gammaproteobacteria;o__Burkholderiales;f__Neisseriaceae;g__Neisseria;s__Neisseria_unclassified
28373157bfa20ac248b2d61cf42befbc	0	0	0	0	6	0	0	0	0	d__Bacteria;p__Proteobacteria;c__Gammaproteobacteria;o__Burkholderiales;f__Comamonadaceae;g__Rhizobacter;s__Rhizobacter_unclassified
ac7e3c00d3e3470406e2952de6bfaac9	0	0	0	7	11	0	0	22	17	d__Bacteria;p__Proteobacteria;c__Gammaproteobacteria;o__Burkholderiales;f__Comamonadaceae;g__Rhizobacter;s__Rhizobacter_unclassified
b52349f0c3cd2c45e557f5a6afe65444	0	0	0	0	0	0	0	11	0	d__Bacteria;p__Planctomycetota;c__Planctomycetes;o__Pirellulales;f__Pirellulaceae;g__Pirellula;s__Pirellula_unclassified
d987ca2216912d672b4216e781ab2933	0	0	0	0	0	0	14	0	0	d__Bacteria;p__Proteobacteria;c__Gammaproteobacteria;o__Burkholderiales;f__Burkholderiaceae;g__Cupriavidus;s__Cupriavidus_unclassified
aedb089f70d65c8e5acb048cbd451a9a	0	0	0	0	0	0	0	8	0	d__Bacteria;p__Cyanobacteria;c__Cyanobacteriia;o__Limnotrichales;f__Limnotrichaceae;g__Limnothrix;s__Limnothrix_unclassified
d585342e2b1bc432bcc0eb513da1ffca	0	0	0	0	6	0	0	7	0	d__Bacteria;p__Proteobacteria;c__Betaproteobacteria;o__Nitrosomonadales;f__Methylophilaceae;g__Methylotenera;s__uncultured_Methylotenera_sp.
cec717b6fc8abd85e4b545559062bff7	0	0	0	0	45	0	0	40	51	d__Bacteria;p__Proteobacteria;c__Betaproteobacteria;o__Nitrosomonadales;f__Methylophilaceae;g__Methylotenera;s__uncultured_Methylotenera_sp.
eee6f16bcf854122cd18feca749e040b	156	231	196	422	901	385	193	855	1182	d__Bacteria;p__Proteobacteria;c__Gammaproteobacteria;o__Burkholderiales;f__Methylophilaceae;g__Methylophilus;s__Methylophilus_unclassified
aade2e149c182d241005a1f0a96b72b6	0	0	0	0	0	0	0	8	10	d__Bacteria;p__Proteobacteria;c__Betaproteobacteria;o__Nitrosomonadales;f__Methylophilaceae;g__Methylotenera;s__uncultured_Methylotenera_sp.
5b710dbe417228873d5b426c0e1d0ceb	8	18	0	0	0	0	0	0	0	d__Bacteria;p__Proteobacteria;c__Gammaproteobacteria;o__Burkholderiales;f__Methylophilaceae;g__Methylophilus;s__Methylophilus_unclassified
db89683c1f2ee887609c5607737edafb	0	0	0	0	0	0	0	3	0	d__Bacteria;p__Proteobacteria;c__Betaproteobacteria;o__Nitrosomonadales;f__Methylophilaceae;g__Methylotenera;s__uncultured_Methylotenera_sp.
6c2eeaa919262bd6dfb11b018f573f03	30	31	0	0	15	0	0	18	23	d__Bacteria;p__Proteobacteria;c__Gammaproteobacteria;o__Burkholderiales;f__Methylophilaceae;g__Methylophilus;s__Methylophilus_unclassified
674fad877c0183a23acb050684397303	0	0	0	0	102	0	0	65	97	d__Bacteria;p__Proteobacteria;c__Betaproteobacteria;o__Betaproteobacteria_unclassified;f__Betaproteobacteria_unclassified;g__Betaproteobacteria_unclassified;s__Betaproteobacteria_unclassified
833990b5b98c7ef201190924a104b39c	0	0	0	0	0	0	0	0	3	d__Bacteria;p__Proteobacteria;c__Betaproteobacteria;o__Nitrosomonadales;f__Methylophilaceae;g__Methylotenera;s__uncultured_Methylotenera_sp.
daa0c3e5fcbc7f7e665a168a335037c3	0	0	0	0	10	0	0	0	0	d__Bacteria;p__Proteobacteria;c__Alphaproteobacteria;o__Rickettsiales;f__Mitochondria;g__Mitochondria_unclassified;s__Mitochondria_unclassified
d8d8e3c50a6f2e62375b7dd7b4f79720	0	0	11	0	0	0	0	0	0	d__Bacteria;p__Proteobacteria;c__Gammaproteobacteria;o__Burkholderiales;f__Methylophilaceae;g__Methylophilus;s__Methylophilus_unclassified
fb88a1162b3e330a810deda67ee6fa78	0	0	0	0	22	0	0	0	10	d__Bacteria;p__Proteobacteria;c__Gammaproteobacteria;o__Burkholderiales;f__Methylophilaceae;g__Methylophilus;s__Methylophilus_unclassified
6265ada705d9aff1c4ff1c7abf53aa90	0	0	0	0	781	138	0	568	656	d__Bacteria;p__Proteobacteria;c__Gammaproteobacteria;o__Burkholderiales;f__Methylophilaceae;g__Methylophilus;s__Methylophilus_unclassified
a09a95a048da14152b5d2015e6402d14	0	0	0	0	9	0	0	0	0	d__Bacteria;p__Proteobacteria;c__Gammaproteobacteria;o__Burkholderiales;f__Methylophilaceae;g__Methylophilus;s__Methylophilus_unclassified
c7cbb5f5618041fdcb6268f3456df2c0	0	0	0	0	106	0	0	59	82	d__Bacteria;p__Proteobacteria;c__Gammaproteobacteria;o__Burkholderiales;f__Methylophilaceae;g__Methylophilus;s__Methylophilus_unclassified
8c9d271c274061913a9e1120daa59f55	0	0	0	0	27	0	0	16	0	d__Bacteria;p__Proteobacteria;c__Gammaproteobacteria;o__Burkholderiales;f__Methylophilaceae;g__Methylophilus;s__Methylophilus_unclassified
3ae1f3d9e498e0d628f13cecb5a78707	4541	4034	2134	206	517	252	216	469	456	d__Bacteria;p__Proteobacteria;c__Gammaproteobacteria;o__Burkholderiales;f__Methylophilaceae;g__Methylophilus;s__Methylophilus_unclassified
410f721f410f57d41d86b7c07794ec23	0	0	0	0	0	0	0	15	0	d__Bacteria;p__Proteobacteria;c__Gammaproteobacteria;o__Burkholderiales;f__Methylophilaceae;g__Methylophilus;s__Methylophilus_unclassified
2f3402c21403b06d08bc594965fb2467	0	0	0	0	21	0	0	0	0	d__Bacteria;p__Proteobacteria;c__Gammaproteobacteria;o__Burkholderiales;f__Methylophilaceae;g__Methylophilus;s__Methylophilus_unclassified
dcd6c9ffc3836f9a90f0953b24ecd804	138	171	32	4266	4031	4645	2993	2343	2523	d__Bacteria;p__Proteobacteria;c__Gammaproteobacteria;o__Burkholderiales;f__Methylophilaceae;g__Methylophilus;s__Methylophilus_unclassified
695fa354ea912468198086ddcfc4e318	0	0	0	0	49	0	0	31	37	d__Bacteria;p__Proteobacteria;c__Gammaproteobacteria;o__Burkholderiales;f__Methylophilaceae;g__Methylophilus;s__Methylophilus_unclassified
f76423c5f22b22ab2aca16e6c1dd6bb3	0	0	0	0	26	35	0	18	18	d__Bacteria;p__Proteobacteria;c__Gammaproteobacteria;o__Burkholderiales;f__Methylophilaceae;g__Methylophilus;s__Methylophilus_unclassified
d9a5c02ed06d25816441bb3be8133d4a	0	0	0	0	0	0	0	2	0	d__Bacteria;p__Proteobacteria;c__Betaproteobacteria;o__Nitrosomonadales;f__Methylophilaceae;g__Methylophilus;s__uncultured_Methylophilus_sp.
abbe22d0e61e684cad772619ca907216	0	0	0	0	0	0	0	22	7	d__Bacteria;p__Proteobacteria;c__Gammaproteobacteria;o__Burkholderiales;f__Methylophilaceae;g__Methylophilus;s__Methylophilus_unclassified
16615a0f66fd9bd88dbf44ad0caf0f18	56	0	0	0	41	0	0	39	46	d__Bacteria;p__Proteobacteria;c__Gammaproteobacteria;o__Burkholderiales;f__Methylophilaceae;g__Methylophilus;s__Methylophilus_unclassified
33e3aa830b426b15cff123903aeee0a6	286	197	198	104	0	0	34	0	0	d__Bacteria;p__Proteobacteria;c__Gammaproteobacteria;o__Burkholderiales;f__Methylophilaceae;g__Methylophilus;s__Methylophilus_unclassified
b42d1541dfd63eaf8146fe9ef2058e4b	7	0	0	0	30	0	0	0	21	d__Bacteria;p__Proteobacteria;c__Betaproteobacteria;o__Betaproteobacteria_unclassified;f__Betaproteobacteria_unclassified;g__Betaproteobacteria_unclassified;s__Betaproteobacteria_unclassified
4a9de46d2cd34babf7cfec7b7779e521	16	0	0	0	15	0	0	7	0	d__Bacteria;p__Proteobacteria;c__Alphaproteobacteria;o__Rickettsiales;f__Mitochondria;g__Mitochondria_unclassified;s__Mitochondria_unclassified
db6771042d86c219c0130aef081ea758	0	0	0	0	0	0	0	0	3	d__Bacteria;p__Proteobacteria;c__Alphaproteobacteria;o__Rhizobiales;f__Rhizobiaceae;g__Rhizobium;s__Rhizobium_sp._8_4V
688ec5fe04d2e699b24be550632c59bb	9	0	0	0	0	0	0	0	0	d__Bacteria;p__Proteobacteria;c__Gammaproteobacteria;o__Enterobacterales;f__Enterobacteriaceae;g__Enterobacter;s__Enterobacter_sp._JC235
9a24e059f5ca7f6529b921d1f4152994	0	0	0	0	20	0	0	0	20	d__Bacteria;p__Proteobacteria;c__Alphaproteobacteria;o__Rickettsiales;f__Mitochondria;g__Mitochondria_unclassified;s__Mitochondria_unclassified
e884fa4519ebd59c489c84b637d4ffda	0	0	0	0	0	0	0	3	0	d__unclassified;p__unclassified;c__unclassified;o__unclassified;f__unclassified;g__unclassified;s__unclassified
9e4e05f9caad40361033daadf2e3d5af	0	0	0	0	6	0	0	0	0	d__Bacteria;p__Proteobacteria;c__Gammaproteobacteria;o__Burkholderiales;f__Comamonadaceae;g__Caenimonas;s__Caenimonas_unclassified
d480faa2cb7be69aca4ec7868245e689	0	0	0	0	0	0	0	2	0	d__Bacteria;p__Proteobacteria;c__Betaproteobacteria;o__Burkholderiales;f__Comamonadaceae;g__Comamonadaceae_unclassified;s__Comamonadaceae_unclassified
eec2bca09f4a04f6023dc9400f28f8d9	0	0	0	0	0	0	0	0	5	d__Bacteria;p__Proteobacteria;c__Betaproteobacteria;o__Burkholderiales;f__Comamonadaceae;g__Comamonadaceae_unclassified;s__Comamonadaceae_unclassified
2ce0732d482ade3b5eae8d5acd4f26a4	0	0	0	0	0	0	0	7	0	d__Bacteria;p__Proteobacteria;c__Betaproteobacteria;o__Betaproteobacteria_unclassified;f__Betaproteobacteria_unclassified;g__Betaproteobacteria_unclassified;s__Betaproteobacteria_unclassified
4f7bdb8ac0ba6ad162c0e81b42e48ec1	0	0	0	0	0	0	0	0	14	d__Bacteria;p__Proteobacteria;c__Betaproteobacteria;o__Betaproteobacteria_unclassified;f__Betaproteobacteria_unclassified;g__Betaproteobacteria_unclassified;s__Betaproteobacteria_unclassified
520dfce16ed3df86de762f65bcbd0d8a	0	0	0	0	0	0	0	0	24	d__Bacteria;p__Cyanobacteria;c__Cyanobacteriia;o__Chloroplast;f__Chloroplast_unclassified;g__Chloroplast_unclassified;s__Chloroplast_unclassified
92f26f39aed46aa467d2d2f1c83f1934	0	0	0	0	0	0	0	0	5	d__Bacteria;p__Proteobacteria;c__Gammaproteobacteria;o__Burkholderiales;f__Sutterellaceae;g__Parasutterella;s__Parasutterella_unclassified
305570165ffec3279825d82aac88d0b7	14	0	0	0	0	0	0	7	0	d__Bacteria;p__Proteobacteria;c__Gammaproteobacteria;o__Burkholderiales;f__Sutterellaceae;g__Parasutterella;s__Parasutterella_unclassified
cfd229c501a7593ed8411824e4e165a3	0	0	0	0	0	0	0	0	29	d__Bacteria;p__Proteobacteria;c__Alphaproteobacteria;o__Rhodobacterales;f__Rhodobacteraceae;g__Rhodobacter;s__Rhodobacter_sp._HME8657
ed60cc926828605aa04c59c521d927a0	28	0	0	0	0	0	0	0	0	d__Bacteria;p__Proteobacteria;c__Gammaproteobacteria;o__Enterobacterales;f__Erwiniaceae;g__Pantoea;s__Pantoea_sp.
c3dffcc8fc7f67ecbfb67d70dbe7525e	43	0	0	0	0	0	0	0	0	d__Bacteria;p__Proteobacteria;c__Gammaproteobacteria;o__Enterobacterales;f__Enterobacteriaceae;g__Enterobacter;s__Enterobacter_sp._NJ-64
bf589f4aa607e7c180fe30e14834c11c	0	0	0	0	0	0	0	2	2	d__Bacteria;p__Proteobacteria;c__Gammaproteobacteria;o__Burkholderiales;f__Neisseriaceae;g__Neisseriaceae_unclassified;s__Neisseriaceae_unclassified
e0395f4cef527c24b2153eeb3e8ea3db	0	0	0	0	3	0	0	0	0	d__Bacteria;p__Proteobacteria;c__Gammaproteobacteria;o__Burkholderiales;f__Neisseriaceae;g__Neisseriaceae_unclassified;s__Neisseriaceae_unclassified
5bbb34ff3f05df476ce8eddb8b13ce86	0	0	0	0	13	0	0	0	0	d__Bacteria;p__Proteobacteria;c__Gammaproteobacteria;o__Burkholderiales;f__Neisseriaceae;g__Neisseriaceae_unclassified;s__Neisseriaceae_unclassified
36258215041568e98af031ded870de26	0	0	0	0	283	0	0	258	226	d__Bacteria;p__Proteobacteria;c__Gammaproteobacteria;o__Burkholderiales;f__Neisseriaceae;g__Neisseriaceae_unclassified;s__Neisseriaceae_unclassified
c85249a6586f366c5e2eca8352927e4b	0	0	0	0	0	0	0	2	0	d__Bacteria;p__Proteobacteria;c__Betaproteobacteria;o__Procabacteriales;f__Procabacteriaceae;g__Procabacteriaceae_unclassified;s__Procabacteriaceae_unclassified
44f4922af237ae77d51565e955d9e1d8	0	0	0	0	0	0	0	6	0	d__Bacteria;p__Proteobacteria;c__Betaproteobacteria;o__Burkholderiales;f__Burkholderiales_unclassified;g__Burkholderiales_unclassified;s__Burkholderiales_unclassified
39195fb6024d8f807aba916b6a6fe4f9	0	0	0	0	0	0	0	2	4	d__Bacteria;p__Proteobacteria;c__Betaproteobacteria;o__Betaproteobacteria_unclassified;f__Betaproteobacteria_unclassified;g__Betaproteobacteria_unclassified;s__Betaproteobacteria_unclassified
7d7ced17f11a82f42318dfb2430c8702	0	0	0	0	0	0	0	2	0	d__unclassified;p__unclassified;c__unclassified;o__unclassified;f__unclassified;g__unclassified;s__unclassified
04b5f9ac06671d9e8044489c5be19b6a	0	0	2	0	0	0	0	0	0	d__Bacteria;p__Proteobacteria;c__Gammaproteobacteria;o__Burkholderiales;f__Burkholderiaceae;g__Limnobacter;s__Limnobacter_unclassified
dcb3f2c9d192bc2a7a15f95b0e91d620	30	32	0	0	0	0	0	0	0	d__Bacteria;p__Proteobacteria;c__Gammaproteobacteria;o__Burkholderiales;f__Alcaligenaceae;g__Achromobacter;s__Achromobacter_unclassified
34825986d3ad873d5911770bcced8428	45	78	31	0	0	0	0	0	0	d__Bacteria;p__Proteobacteria;c__Gammaproteobacteria;o__Burkholderiales;f__Alcaligenaceae;g__Achromobacter;s__Achromobacter_unclassified
03ff5e3ba8dd3cf5f374c96252b6baa0	125	154	54	0	0	0	0	0	0	d__Bacteria;p__Proteobacteria;c__Gammaproteobacteria;o__Burkholderiales;f__Alcaligenaceae;g__Achromobacter;s__Achromobacter_unclassified
7867cf19e54734bd1a8984650f330e64	0	0	0	15	0	13	12	0	0	d__Bacteria;p__Proteobacteria;c__Gammaproteobacteria;o__Burkholderiales;f__Rhodocyclaceae;g__Rhodocyclaceae_unclassified;s__Rhodocyclaceae_unclassified
6d44bfdb6598679558bed171e6209fab	0	0	0	0	0	0	0	6	2	d__Bacteria;p__Proteobacteria;c__Gammaproteobacteria;o__Diplorickettsiales;f__Diplorickettsiaceae;g__Diplorickettsiaceae_unclassified;s__Diplorickettsiaceae_unclassified
6a45fa32e1effba5a4c20e2d9d13e2c8	11	0	0	0	0	0	0	0	0	d__Bacteria;p__Proteobacteria;c__Alphaproteobacteria;o__Rickettsiales;f__Mitochondria;g__Mitochondria_unclassified;s__Mitochondria_unclassified
39fe14e94ca1037ab278c52b4abe7cbc	0	0	0	0	2	0	0	0	0	d__Bacteria;p__Proteobacteria;c__Gammaproteobacteria;o__Burkholderiales;f__Burkholderiaceae;g__Polynucleobacter;s__Polynucleobacter_unclassified
9380670934c80b800138d0ac1a1cefe1	0	0	0	0	0	0	0	3	6	d__Bacteria;p__Proteobacteria;c__Gammaproteobacteria;o__Burkholderiales;f__Burkholderiaceae;g__Polynucleobacter;s__Polynucleobacter_unclassified
07ffc6ebabe04c7c960c5d345b3cb413	59	38	56	69	0	45	44	0	0	d__Bacteria;p__Proteobacteria;c__Gammaproteobacteria;o__Burkholderiales;f__Oxalobacteraceae;g__Herbaspirillum;s__Herbaspirillum_unclassified
debd33c01cc9afe47a9347e44aad4cb9	0	0	15	0	0	0	0	0	0	d__Bacteria;p__Proteobacteria;c__Gammaproteobacteria;o__Burkholderiales;f__Oxalobacteraceae;g__Herbaspirillum;s__Herbaspirillum_unclassified
4fefdf9ff04ca4b388ca02c6930d5531	1598	1580	1579	138	0	113	120	0	0	d__Bacteria;p__Proteobacteria;c__Gammaproteobacteria;o__Burkholderiales;f__Oxalobacteraceae;g__Herbaspirillum;s__Herbaspirillum_unclassified
ec0474950ef739a0cc9c47c5c6dec06d	41	39	0	0	0	0	0	0	0	d__Bacteria;p__Proteobacteria;c__Gammaproteobacteria;o__Burkholderiales;f__Oxalobacteraceae;g__Herbaspirillum;s__Herbaspirillum_unclassified
6d3746a91a7143f664518455c34d7a3e	6	0	0	0	0	0	0	0	0	d__Bacteria;p__Proteobacteria;c__Betaproteobacteria;o__Burkholderiales;f__Oxalobacteraceae;g__Herbaspirillum;s__Herbaspirillum_sp._AU9913
bf73078cadfd83df800ddf8ec4bc968c	0	0	0	59	0	57	66	0	0	d__Bacteria;p__Proteobacteria;c__Gammaproteobacteria;o__Burkholderiales;f__Oxalobacteraceae;g__Herbaspirillum;s__Herbaspirillum_unclassified
8cb6348f288cf294305f11c2db5a58fc	21	0	0	0	0	0	0	0	0	d__Bacteria;p__Proteobacteria;c__Gammaproteobacteria;o__Burkholderiales;f__Oxalobacteraceae;g__Herbaspirillum;s__Herbaspirillum_unclassified
42e353fe313638b31015c740bc3bdb25	1593	1678	1562	485	0	392	375	0	0	d__Bacteria;p__Proteobacteria;c__Gammaproteobacteria;o__Burkholderiales;f__Oxalobacteraceae;g__Herbaspirillum;s__Herbaspirillum_unclassified
be6822d2eb56e44b088afe1777a059a2	57	39	0	0	0	0	0	0	0	d__Bacteria;p__Proteobacteria;c__Gammaproteobacteria;o__Burkholderiales;f__Oxalobacteraceae;g__Herbaspirillum;s__Herbaspirillum_unclassified
0f28d8b9b2c8f417879999c2f395bfa1	43	0	0	0	0	0	0	0	0	d__Bacteria;p__Proteobacteria;c__Gammaproteobacteria;o__Burkholderiales;f__Oxalobacteraceae;g__Herbaspirillum;s__Herbaspirillum_unclassified
7aa6421e91f710cf246ed0d258dd0802	34	0	0	0	0	0	0	0	0	d__Bacteria;p__Proteobacteria;c__Gammaproteobacteria;o__Burkholderiales;f__Oxalobacteraceae;g__Herbaspirillum;s__Herbaspirillum_unclassified
4799f5507a9854a6c2d2d7a166080991	82	72	110	68	0	47	32	0	0	d__Bacteria;p__Proteobacteria;c__Gammaproteobacteria;o__Burkholderiales;f__Oxalobacteraceae;g__Herbaspirillum;s__Herbaspirillum_unclassified
284a55dc2d25e546ebbbceb6ba487371	0	0	57	0	0	0	0	0	0	d__Bacteria;p__Proteobacteria;c__Gammaproteobacteria;o__Burkholderiales;f__Oxalobacteraceae;g__Herbaspirillum;s__Herbaspirillum_unclassified
0e4dc2822b8dffefcb46485a8119582c	82	60	67	0	0	0	0	0	0	d__Bacteria;p__Proteobacteria;c__Betaproteobacteria;o__Burkholderiales;f__Oxalobacteraceae;g__Herbaspirillum;s__Herbaspirillum_sp._B512
c1e023bd7f68afad0ecb3a8768f7203f	78	57	59	0	0	0	0	0	0	d__Bacteria;p__Proteobacteria;c__Betaproteobacteria;o__Burkholderiales;f__Oxalobacteraceae;g__Herbaspirillum;s__Herbaspirillum_seropedicae
dca512781e9e7853e8ad4236e99ec8c8	117	91	105	0	0	11	0	0	0	d__Bacteria;p__Proteobacteria;c__Betaproteobacteria;o__Burkholderiales;f__Oxalobacteraceae;g__Herbaspirillum;s__Herbaspirillum_sp._Br24
1d5cb4b55d0075cd2eb0c5d794464603	0	0	0	0	8	0	0	3	6	d__Bacteria;p__Proteobacteria;c__Betaproteobacteria;o__Burkholderiales;f__Burkholderiaceae;g__Burkholderiaceae_unclassified;s__Burkholderiaceae_unclassified
73af2145c8e646a76ade2f7c04cfd829	0	0	2	0	0	0	0	0	0	d__Bacteria;p__Proteobacteria;c__Betaproteobacteria;o__Burkholderiales;f__Oxalobacteraceae;g__Oxalobacteraceae_unclassified;s__Oxalobacteraceae_unclassified
fa836a8a575f0cc85401e6bc2f74c654	11	0	0	0	0	0	0	0	0	d__Bacteria;p__Proteobacteria;c__Gammaproteobacteria;o__Enterobacterales;f__Enterobacteriaceae;g__Enterobacter;s__Enterobacter_sp._NJ-64
bae7e492cb42a35889eab3baef1a50f7	0	4	0	0	0	0	0	0	0	d__Bacteria;p__Proteobacteria;c__Gammaproteobacteria;o__Enterobacterales;f__Enterobacteriaceae;g__Enterobacter;s__Enterobacter_ludwigii
079a2d302e18d1efa8d8a67f4328e2d2	0	10	0	0	0	0	0	0	0	d__Bacteria;p__Proteobacteria;c__Alphaproteobacteria;o__Elsterales;f__Elsteraceae;g__Elsteraceae_unclassified;s__Elsteraceae_unclassified
a6c2478fa55c4db5dbd6fd76a6fca3f2	0	0	0	9	0	0	0	19	9	d__Bacteria;p__Proteobacteria;c__Gammaproteobacteria;o__Burkholderiales;f__Comamonadaceae;g__Hydrogenophaga;s__Hydrogenophaga_unclassified
80b1a05c9c44d2da436e171cd7ada91c	0	0	0	0	0	0	7	0	0	d__Bacteria;p__Proteobacteria;c__Gammaproteobacteria;o__Burkholderiales;f__Comamonadaceae;g__Hydrogenophaga;s__Hydrogenophaga_unclassified
0d051c19efbff7ea9daca887a65b23f5	0	12	0	0	0	0	0	0	0	d__Bacteria;p__Planctomycetota;c__Planctomycetes;o__Pirellulales;f__Pirellulaceae;g__Pirellula;s__Pirellula_unclassified
468ebe886a0c30c038a2e78a9039c105	16	13	0	0	0	0	0	0	0	d__Bacteria;p__Cyanobacteria;c__Cyanobacteriia;o__Chloroplast;f__Chloroplast_unclassified;g__Chloroplast_unclassified;s__Chloroplast_unclassified
6e28d38133da2021022927aff35cb897	0	0	0	0	0	0	2	0	0	d__Bacteria;p__Planctomycetota;c__Planctomycetes;o__Pirellulales;f__Pirellulaceae;g__Pirellula;s__Pirellula_unclassified
8e8ca09389013cca0013060fab98cf9a	0	0	0	0	0	6	10	0	0	d__Bacteria;p__Proteobacteria;c__Gammaproteobacteria;o__Burkholderiales;f__Burkholderiaceae;g__Lautropia;s__Lautropia_unclassified
935a61c7667cbbbb645bb0f06b787d97	0	0	0	4	0	0	0	0	0	d__Bacteria;p__Proteobacteria;c__Betaproteobacteria;o__Burkholderiales;f__Burkholderiaceae;g__Burkholderiaceae_unclassified;s__Burkholderiaceae_unclassified
703b6e142a48990174275f2788ca8cc8	40	29	42	47	0	114	29	0	0	d__Bacteria;p__Proteobacteria;c__Gammaproteobacteria;o__Burkholderiales;f__Burkholderiaceae;g__Cupriavidus;s__Cupriavidus_unclassified
3d91f0175cdc3a78ff52633a50f708b6	0	70	0	189	0	0	99	0	0	d__Bacteria;p__Proteobacteria;c__Gammaproteobacteria;o__Burkholderiales;f__Burkholderiaceae;g__Cupriavidus;s__Cupriavidus_unclassified
954f80c29b4f420cbe6eb0463b27f4e1	0	0	0	0	0	10	0	0	0	d__Bacteria;p__Proteobacteria;c__Gammaproteobacteria;o__Burkholderiales;f__Burkholderiaceae;g__Cupriavidus;s__Cupriavidus_unclassified
82d5b54f44ea76fec464114e8dd6e697	18	0	0	8	0	20	17	0	0	d__Bacteria;p__Proteobacteria;c__Gammaproteobacteria;o__Burkholderiales;f__Burkholderiaceae;g__Cupriavidus;s__Cupriavidus_unclassified
14c401b27c16d9bd0f155c7de446401f	0	0	0	0	0	0	22	0	0	d__Bacteria;p__Proteobacteria;c__Gammaproteobacteria;o__Burkholderiales;f__Burkholderiaceae;g__Cupriavidus;s__Cupriavidus_unclassified
886e887e8e6a90537889f42d5c3a88ab	48	40	0	0	0	0	0	0	0	d__Bacteria;p__Proteobacteria;c__Gammaproteobacteria;o__Burkholderiales;f__Burkholderiaceae;g__Cupriavidus;s__Cupriavidus_unclassified
bbc6e149e3d41575a2325b7062bac236	0	0	0	8	4	0	0	4	4	d__Bacteria;p__Proteobacteria;c__Gammaproteobacteria;o__Burkholderiales;f__Nitrosomonadaceae;g__oc32;s__oc32_unclassified
b0a0bdab97501602b6971848396bb2b1	0	0	2	0	0	0	2	0	0	d__Bacteria;p__Proteobacteria;c__Gammaproteobacteria;o__Burkholderiales;f__Rhodocyclaceae;g__Dechloromonas;s__Dechloromonas_unclassified
28b8656c9d9c6134806eeea9b34480aa	0	0	0	0	4	0	0	0	3	d__Bacteria;p__Proteobacteria;c__Gammaproteobacteria;o__Burkholderiales;f__Sutterellaceae;g__Sutterella;s__Sutterella_unclassified
550223283e63bb8f787e07fd27c638a0	0	0	0	0	0	0	0	2	0	d__Bacteria;p__Proteobacteria;c__Alphaproteobacteria;o__Rhizobiales;f__Rhizobiaceae;g__Rhizobium;s__Rhizobium_giardinii
eb7bf956e6db7f7969877f3c29b6ac11	0	0	0	13	15	2	0	6	2	d__Bacteria;p__Proteobacteria;c__Gammaproteobacteria;o__Burkholderiales;f__Sutterellaceae;g__AAP99;s__AAP99_unclassified
4dc7f561af4db8a887240a3ec2d18724	0	0	0	0	0	4	0	0	0	d__Bacteria;p__Proteobacteria;c__Betaproteobacteria;o__Burkholderiales;f__Comamonadaceae;g__Comamonadaceae_unclassified;s__Comamonadaceae_unclassified
528e816635eab1adeb6c19be21327083	6	0	8	16	31	17	6	44	71	d__Bacteria;p__Proteobacteria;c__Gammaproteobacteria;o__Burkholderiales;f__Comamonadaceae;g__Ideonella;s__Ideonella_unclassified
0d5433ad231c1e979ab063252ab5e4cd	0	0	0	40	0	61	34	0	0	d__Bacteria;p__Proteobacteria;c__Gammaproteobacteria;o__Burkholderiales;f__Comamonadaceae;g__Roseateles;s__Roseateles_unclassified
6b9320793f994a4f45202b344b549df3	10	0	9	240	0	155	218	0	0	d__Bacteria;p__Proteobacteria;c__Gammaproteobacteria;o__Burkholderiales;f__Comamonadaceae;g__Roseateles;s__Roseateles_unclassified
45b556d61e4259c9c3f6413b8a3a77a4	0	0	0	117	0	172	89	0	0	d__Bacteria;p__Proteobacteria;c__Gammaproteobacteria;o__Burkholderiales;f__Comamonadaceae;g__Roseateles;s__Roseateles_unclassified
5e0e8c2e0266ba2c9b5ca63ca6be44e8	0	8	0	0	0	0	0	0	0	d__Bacteria;p__Proteobacteria;c__Gammaproteobacteria;o__Burkholderiales;f__Sutterellaceae;g__Sutterella;s__Sutterella_unclassified
3139726f3533c1b9534aa8098dac82de	7	0	26	27	44	8	25	52	75	d__Bacteria;p__Proteobacteria;c__Gammaproteobacteria;o__Burkholderiales;f__Comamonadaceae;g__Piscinibacter;s__Piscinibacter_unclassified
087a982c960fbbe4ebf1028cd11ce6ab	0	0	0	0	0	0	0	0	2	d__Bacteria;p__Proteobacteria;c__Gammaproteobacteria;o__Burkholderiales;f__Sutterellaceae;g__AAP99;s__AAP99_unclassified
f9a33b7a2ae9516c51e5ed22b2cec6a2	0	0	0	0	0	0	0	8	0	d__Bacteria;p__Proteobacteria;c__Gammaproteobacteria;o__Burkholderiales;f__Neisseriaceae;g__Neisseria;s__Neisseria_unclassified
9017a32c55163971f70ddc07d8e278b8	7	0	0	0	0	0	0	0	0	d__Bacteria;p__Proteobacteria;c__Gammaproteobacteria;o__Burkholderiales;f__Neisseriaceae;g__Neisseria;s__Neisseria_unclassified
97d5100d9b840b87db2a4948e448c00f	0	0	0	0	11	0	0	9	31	d__Bacteria;p__Proteobacteria;c__Gammaproteobacteria;o__Burkholderiales;f__Burkholderiaceae;g__Limnobacter;s__Limnobacter_unclassified
976515965bde1f3a6c0cc3c217fefc44	0	0	0	0	24	0	0	0	11	d__Bacteria;p__Proteobacteria;c__Betaproteobacteria;o__Betaproteobacteria_unclassified;f__Betaproteobacteria_unclassified;g__Betaproteobacteria_unclassified;s__Betaproteobacteria_unclassified
1efd1e92ae60cabd8fe523d86ea1215e	0	0	0	0	0	0	0	27	27	d__Bacteria;p__Proteobacteria;c__Gammaproteobacteria;o__Burkholderiales;f__Burkholderiaceae;g__Limnobacter;s__Limnobacter_unclassified
4336bf75ddd2f16345cf5718f2e4bc99	66	49	0	0	0	0	0	0	0	d__Bacteria;p__Proteobacteria;c__Gammaproteobacteria;o__Burkholderiales;f__Methylophilaceae;g__Methylophilus;s__Methylophilus_unclassified
788b3b5477188407a87532eec81dd886	0	0	0	25	34	10	8	59	82	d__Bacteria;p__Proteobacteria;c__Gammaproteobacteria;o__Burkholderiales;f__Rhodocyclaceae;g__Methyloversatilis;s__Methyloversatilis_unclassified
87c478e42b4511d4e69545af53f25327	11	15	27	0	32	14	0	33	26	d__Bacteria;p__Proteobacteria;c__Gammaproteobacteria;o__Burkholderiales;f__Rhodocyclaceae;g__Methyloversatilis;s__Methyloversatilis_unclassified
823404f43a53bb54fcb1f63d5c9c0910	0	0	0	0	12	0	0	6	7	d__Bacteria;p__Proteobacteria;c__Gammaproteobacteria;o__Burkholderiales;f__Neisseriaceae;g__Neisseriaceae_unclassified;s__Neisseriaceae_unclassified
0e0ccecc99e0947e18aab53f33d8c0db	0	2	0	0	0	0	0	0	0	d__Bacteria;p__Proteobacteria;c__Gammaproteobacteria;o__Legionellales;f__Legionellaceae;g__Legionella;s__Legionella_sp._H052920586
4653f295660fa407571c2d7c6d14562d	0	0	0	0	0	0	0	2	0	d__Bacteria;p__Myxococcota;c__Polyangia;o__Blfdi19;f__Blfdi19_unclassified;g__Blfdi19_unclassified;s__Blfdi19_unclassified
f544f68326feed8d4b19d6c94bf03639	0	0	0	0	3	0	0	0	0	d__Bacteria;p__Firmicutes;c__Clostridia;o__Lachnospirales;f__Lachnospiraceae;g__Lachnospiraceae_UCG-004;s__Lachnospiraceae_UCG-004_unclassified
98ab1fc9b4164e91f4dac0d07ea2e72e	0	0	0	0	0	0	0	0	3	d__Bacteria;p__Firmicutes;c__Clostridia;o__Oscillospirales;f__Eubacterium]_coprostanoligenes_group;g__Eubacterium]_coprostanoligenes_group_unclassified;s__Eubacterium]_coprostanoligenes_group_unclassified
46607f7aede9c897a3237799bc8939a5	0	0	0	0	0	0	0	0	3	d__Bacteria;p__Firmicutes;c__Clostridia;o__Oscillospirales;f__Ruminococcaceae;g__Subdoligranulum;s__Subdoligranulum_unclassified
76e72d858816572f535b6f50a10f4073	0	0	0	0	0	0	0	8	6	d__Bacteria;p__Firmicutes;c__Clostridia;o__Oscillospirales;f__Ruminococcaceae;g__Subdoligranulum;s__Subdoligranulum_unclassified
8ce5b26a441eacd41652a8de9171448e	0	0	0	2	0	0	0	0	0	d__Bacteria;p__Firmicutes;c__Clostridia;o__Clostridiales;f__Lachnospiraceae;g__Lachnospiraceae_unclassified;s__Lachnospiraceae_unclassified
f69045904699eefc4f5f8b0c3f809d7e	0	0	0	0	0	2	0	0	0	d__Bacteria;p__Firmicutes;c__Clostridia;o__Clostridiales;f__Lachnospiraceae;g__Eisenbergiella;s__Eisenbergiella_sp.
a340a25d6c1628f78f4c799e4958be93	0	5	0	0	0	0	0	0	0	d__Bacteria;p__Firmicutes;c__Clostridia;o__Lachnospirales;f__Lachnospiraceae;g__Lachnospiraceae_NK4A136_group;s__Lachnospiraceae_NK4A136_group_unclassified
908e770b65f3dc24e38af972f91bd252	0	0	0	0	0	6	0	0	0	d__Bacteria;p__Proteobacteria;c__Betaproteobacteria;o__Burkholderiales;f__Burkholderiales_unclassified;g__Burkholderiales_unclassified;s__Burkholderiales_unclassified
f77126ae24502b737f61e3fe0e948e3e	0	0	3	0	0	0	0	0	0	d__Bacteria;p__Proteobacteria;c__Alphaproteobacteria;o__Micavibrionales;f__Micavibrionales_unclassified;g__Micavibrionales_unclassified;s__Micavibrionales_unclassified
319fcb973ecd4c14269a9bbabc4fcb79	0	6	0	0	2	7	3	7	3	d__Bacteria;p__Proteobacteria;c__Alphaproteobacteria;o__Micavibrionales;f__Micavibrionales_unclassified;g__Micavibrionales_unclassified;s__Micavibrionales_unclassified
ada0ddf62462b287ebc623d39c16f735	0	0	0	6	0	0	0	0	0	d__Bacteria;p__Deinococcota;c__Deinococci;o__Deinococcales;f__Deinococcaceae;g__Deinococcus;s__Deinococcus_unclassified
7a38a483f4ac1434dc9a691fb9e8cdf4	0	0	3	0	0	0	0	0	0	d__Bacteria;p__Proteobacteria;c__Gammaproteobacteria;o__Pseudomonadales;f__KI89A_clade;g__KI89A_clade_unclassified;s__KI89A_clade_unclassified
674935e3de928cc64aea4af964c0e220	0	0	0	0	4	0	0	0	3	d__Bacteria;p__SAR324_clade(Marine_group_B);c__SAR324_clade(Marine_group_B)_unclassified;o__SAR324_clade(Marine_group_B)_unclassified;f__SAR324_clade(Marine_group_B)_unclassified;g__SAR324_clade(Marine_group_B)_unclassified;s__SAR324_clade(Marine_group_B)_unclassified
56417d234e06f16e56d227b9d9e67dc1	24	34	11	16	19	6	6	22	42	d__Bacteria;p__Firmicutes;c__Bacilli;o__Erysipelotrichales;f__Erysipelotrichaceae;g__ZOR0006;s__ZOR0006_unclassified
b68e82ac2dbcbb27d03d2fa2b043314b	0	0	0	0	0	0	3	2	0	d__Bacteria;p__Patescibacteria;c__Berkelbacteria;o__Berkelbacteria_unclassified;f__Berkelbacteria_unclassified;g__Berkelbacteria_unclassified;s__Berkelbacteria_unclassified
904820024fb840d535b25eb4c33d089b	0	0	0	0	0	2	0	3	6	d__Bacteria;p__Armatimonadota;c__Fimbriimonadia;o__Fimbriimonadales;f__Fimbriimonadaceae;g__Fimbriimonadaceae_unclassified;s__Fimbriimonadaceae_unclassified
14e710ed91904a4449f0870ae8903f39	0	0	0	6	0	0	8	0	0	d__Bacteria;p__Armatimonadota;c__Fimbriimonadia;o__Fimbriimonadales;f__Fimbriimonadaceae;g__Fimbriimonadaceae_unclassified;s__Fimbriimonadaceae_unclassified
0432cbf5d91965939ba141b21041dca2	0	0	5	0	4	0	0	4	8	d__Bacteria;p__Armatimonadota;c__Fimbriimonadia;o__Fimbriimonadales;f__Fimbriimonadaceae;g__Fimbriimonadaceae_unclassified;s__Fimbriimonadaceae_unclassified
45df4a46525091b2a5bef49d78663638	4	0	0	0	17	0	2	21	9	d__Bacteria;p__Armatimonadota;c__Fimbriimonadia;o__Fimbriimonadales;f__Fimbriimonadaceae;g__Fimbriimonadaceae_unclassified;s__Fimbriimonadaceae_unclassified
baed41ca30946eabdfa61c617a552c02	0	0	8	0	0	0	0	0	0	d__Bacteria;p__Armatimonadota;c__Fimbriimonadia;o__Fimbriimonadales;f__Fimbriimonadaceae;g__Fimbriimonadaceae_unclassified;s__Fimbriimonadaceae_unclassified
d7215484da88783e4d4d5e3338efb04f	0	0	0	0	0	0	0	0	3	d__Bacteria;p__Verrucomicrobiota;c__Verrucomicrobiae;o__Opitutales;f__Opitutaceae;g__Diplosphaera;s__Diplosphaera_unclassified
37dd2765d617ecf6a53734fe1f364f28	0	0	8	0	0	0	0	0	0	d__Bacteria;p__Verrucomicrobiota;c__Verrucomicrobiae;o__Opitutales;f__Opitutaceae;g__Lacunisphaera;s__Lacunisphaera_unclassified
4257ef3fa370a671c4bf546ddcb5abe0	0	0	4	5	4	0	0	0	8	d__Bacteria;p__Verrucomicrobiota;c__Opitutae;o__Opitutales;f__Opitutaceae;g__Opitutus;s__uncultured_Opitutus_sp.
289a7fe482d94451a9c384ebab38f6a0	0	0	0	0	0	0	0	0	13	d__Bacteria;p__Verrucomicrobiota;c__Verrucomicrobiae;o__Opitutales;f__Opitutaceae;g__Opitutus;s__Opitutus_unclassified
a8610479ef9d1190adce8aa4ea033e2e	0	6	7	0	12	0	0	7	0	d__Bacteria;p__Verrucomicrobiota;c__Verrucomicrobiae;o__Opitutales;f__Opitutaceae;g__Opitutus;s__Opitutus_unclassified
c76f0c9c593f784bdad6ccadb8159162	0	3	0	0	0	0	0	0	0	d__Bacteria;p__Verrucomicrobiota;c__Verrucomicrobiae;o__Opitutales;f__Opitutaceae;g__Opitutus;s__Opitutus_unclassified
ffb95da5ef46a393ff9d6f7357ae91a6	6	0	0	4	10	7	0	0	7	d__Bacteria;p__Verrucomicrobiota;c__Verrucomicrobiae;o__Opitutales;f__Opitutaceae;g__Lacunisphaera;s__Lacunisphaera_unclassified
fe1ff9676883b756ee600ea3eb27dcb9	0	0	4	3	52	7	4	50	43	d__Bacteria;p__Verrucomicrobiota;c__Verrucomicrobiae;o__Opitutales;f__Opitutaceae;g__IMCC26134;s__IMCC26134_unclassified
731475044198ab847b7f600d1f65c987	0	0	3	0	0	0	0	0	0	d__Bacteria;p__Verrucomicrobiota;c__Verrucomicrobiae;o__Opitutales;f__Opitutaceae;g__IMCC26134;s__IMCC26134_unclassified
428bc0d3353168d221c4d6fe0fea2f69	0	0	2	0	0	0	0	0	0	d__Bacteria;p__Verrucomicrobiota;c__Verrucomicrobiae;o__Opitutales;f__Opitutaceae;g__IMCC26134;s__IMCC26134_unclassified
6757ee49752498e4086aa6a48c3e8aa7	0	0	4	0	0	0	0	0	0	d__Bacteria;p__Verrucomicrobiota;c__Verrucomicrobiae;o__Opitutales;f__Opitutaceae;g__IMCC26134;s__IMCC26134_unclassified
282b60e564e1c801cf4b7f1f45491bd5	0	0	13	7	8	2	8	11	7	d__Bacteria;p__Verrucomicrobiota;c__Verrucomicrobiae;o__Opitutales;f__Opitutaceae;g__IMCC26134;s__IMCC26134_unclassified
cd330f13eab1634d5ff896eb987879a4	0	0	0	0	8	0	0	0	6	d__Bacteria;p__Verrucomicrobiota;c__Verrucomicrobiae;o__Opitutales;f__Opitutaceae;g__IMCC26134;s__IMCC26134_unclassified
7d027b08e57bf23fea649797b08871d6	0	0	0	0	0	0	5	0	0	d__Bacteria;p__Verrucomicrobiota;c__Verrucomicrobiae;o__Opitutales;f__Opitutaceae;g__IMCC26134;s__IMCC26134_unclassified
4b64e4e0cf802d2d076d498f3808e50f	0	0	0	7	0	8	0	0	0	d__Bacteria;p__Verrucomicrobiota;c__Verrucomicrobiae;o__Opitutales;f__Opitutaceae;g__IMCC26134;s__IMCC26134_unclassified
609e7d2c73a3d2a74674567232ff5436	0	0	0	0	0	0	4	0	3	d__Bacteria;p__Verrucomicrobiota;c__Verrucomicrobiae;o__Opitutales;f__Opitutaceae;g__IMCC26134;s__IMCC26134_unclassified
fb6e2a200bcdcc476a8834c11016db82	0	0	0	0	5	0	3	3	8	d__Bacteria;p__Verrucomicrobiota;c__Verrucomicrobiae;o__Opitutales;f__Opitutaceae;g__Lacunisphaera;s__Lacunisphaera_unclassified
317d0cb9539338fb7d80ff67392536d7	0	0	2	0	0	0	0	0	0	d__Bacteria;p__Verrucomicrobiota;c__Verrucomicrobiae;o__Opitutales;f__Puniceicoccaceae;g__Cerasicoccus;s__Cerasicoccus_unclassified
5345d269d8a45da8c13568c9f3e7b4cf	8	0	0	0	0	0	0	0	0	d__Bacteria;p__Verrucomicrobiota;c__Verrucomicrobiae;o__Opitutales;f__Opitutaceae;g__IMCC26134;s__IMCC26134_unclassified
